# Supplementary material for: Exploring the mechanism of action of Vanda tessellata extract for the treatment of osteoarthritis through network pharmacology, molecular modelling and experimental assays
Source: Heliyon. 2024 Aug 8;10(16):e35971. doi: 10.1016/j.heliyon.2024.e35971 (PMC11367146; doi:10.1016/j.heliyon.2024.e35971)
Supplement: Multimedia component 1 [file mmc1.xlsx]

## Sheet: DEGs of GSE55457
Regulation	Ensembl ID	log2 Fold Change	Adj.Pval	Gene Symbol
Up	ENSG00000169249	2.68054	0.0332	ZRSR2
Up	ENSG00000149636	2.4263	0.00312	DSN1
Up	ENSG00000187097	2.40196	0.011	ENTPD5
Up	ENSG00000164307	2.34554	0.0187	ERAP1
Up	ENSG00000114023	2.2267	0.00205	FAM162A
Up	ENSG00000213398	2.19038	0.0103	LCAT
Up	ENSG00000103653	2.13028	0.0154	CSK
Up	ENSG00000002745	2.12376	0.0181	WNT16
Up	ENSG00000198276	2.07908	0.00321	UCKL1
Up	ENSG00000168967	2.04563	0.0046	PMCHL1
Up	ENSG00000107372	1.936	0.00236	ZFAND5
Up	ENSG00000102890	1.93134	0.00605	ELMO3
Up	ENSG00000284368	1.91954	0.00647	MIR5047
Up	ENSG00000187840	1.90869	0.0409	EIF4EBP1
Up	ENSG00000057149	1.87978	0.02	SERPINB3
Up	ENSG00000090776	1.86861	0.0202	EFNB1
Up	ENSG00000065618	1.86237	0.0304	COL17A1
Up	ENSG00000075886	1.77683	0.0135	TUBA3D
Up	ENSG00000100211	1.74918	0.0288	CBY1
Up	ENSG00000132912	1.69882	0.0114	DCTN4
Up	ENSG00000108352	1.6863	0.00691	RAPGEFL1
Up	ENSG00000118194	1.60028	0.0415	TNNT2
Up	ENSG00000119121	1.59778	0.00704	TRPM6
Up	ENSG00000125484	1.5945	0.00769	GTF3C4
Up	ENSG00000147202	1.55584	0.0187	DIAPH2
Up	ENSG00000189337	1.5532	0.00915	KAZN
Up	ENSG00000091704	1.54471	0.00506	CPA1
Up	ENSG00000137714	1.51049	0.0346	FDX1
Up	ENSG00000229921	1.49764	0.016	KIF25-AS1
Up	ENSG00000140553	1.48075	0.00394	UNC45A
Up	ENSG00000185088	1.47338	0.0312	RPS27L
Up	ENSG00000138663	1.45276	0.0265	COPS4
Up	ENSG00000153317	1.44204	0.0338	ASAP1
Up	ENSG00000094914	1.37749	0.0332	AAAS
Up	ENSG00000131873	1.36464	0.0322	CHSY1
Up	ENSG00000157103	1.36133	0.0312	SLC6A1
Up	ENSG00000163879	1.35906	0.0118	DNALI1
Up	ENSG00000123342	1.35857	0.0477	MMP19
Up	ENSG00000152495	1.35285	0.0439	CAMK4
Up	ENSG00000168779	1.33632	0.0198	SHOX2
Up	ENSG00000074695	1.3311	0.0115	LMAN1
Up	ENSG00000141068	1.32732	0.00286	KSR1
Up	ENSG00000284149	1.3207	0.0113	MIR4784
Up	ENSG00000149136	1.31826	0.00826	SSRP1
Up	ENSG00000186020	1.31517	0.0155	ZNF529
Up	ENSG00000171346	1.30238	0.0271	KRT15
Up	ENSG00000244038	1.28786	0.0029	DDOST
Up	ENSG00000081320	1.2783	0.0429	STK17B
Up	ENSG00000197181	1.27636	0.0233	PIWIL2
Up	ENSG00000102054	1.2736	0.0181	RBBP7
Up	ENSG00000152503	1.26879	0.0307	TRIM36
Up	ENSG00000288174	1.26289	0.0368	SLC2A4
Up	ENSG00000132356	1.23773	0.0408	PRKAA1
Up	ENSG00000152465	1.23734	0.0157	NMT2
Up	ENSG00000162882	1.23474	0.048	HAAO
Up	ENSG00000122042	1.23449	0.0373	UBL3
Up	ENSG00000277276	1.23063	0.00591	OTUB2
Up	ENSG00000233051	1.22272	0.0152	MICA
Up	ENSG00000158813	1.22055	0.0134	EDA
Up	ENSG00000273707	1.20665	0.00236	CDKN1C
Up	ENSG00000143549	1.20456	0.00255	TPM3
Up	ENSG00000152926	1.20125	0.0457	ZNF117
Up	LOC100509646	1.1995	0.0181	NA
Up	ENSG00000143344	1.19001	0.0104	RGL1
Up	ENSG00000131203	1.18587	0.00543	IDO1
Up	ENSG00000175203	1.17932	0.0494	DCTN2
Up	ENSG00000164920	1.16701	0.0496	OSR2
Up	ENSG00000019169	1.16699	0.0118	MARCO
Up	ENSG00000177106	1.16568	0.0214	EPS8L2
Up	ENSG00000248643	1.16199	0.0224	RBM14-RBM4
Up	ENSG00000005108	1.16083	0.00874	THSD7A
Up	ENSG00000020577	1.15812	0.00334	SAMD4A
Up	ENSG00000092820	1.15717	0.0271	EZR
Up	ENSG00000157978	1.1561	0.035	LDLRAP1
Up	ENSG00000135218	1.1525	0.0473	CD36
Up	ENSG00000241258	1.14701	0.0302	CRCP
Up	ENSG00000003436	1.14696	0.00991	TFPI
Up	ENSG00000125863	1.14666	0.0214	MKKS
Up	ENSG00000148400	1.14019	0.041	NOTCH1
Up	ENSG00000143320	1.13433	0.0341	CRABP2
Up	ENSG00000168405	1.13183	0.00562	CMAHP
Up	ENSG00000182333	1.1279	0.0111	LIPF
Up	ENSG00000235437	1.1237	0.0453	LINC01278
Up	ENSG00000236256	1.12365	0.0335	DIAPH2-AS1
Up	ENSG00000025293	1.12178	0.00846	PHF20
Up	ENSG00000198734	1.1206	0.0239	F5
Up	ENSG00000157168	1.11698	0.0238	NRG1
Up	ENSG00000132702	1.10265	0.0245	HAPLN2
Up	ENSG00000143772	1.10209	0.00341	ITPKB
Up	ENSG00000275365	1.10103	0.0248	MMP11
Up	ENSG00000183434	1.10083	0.0307	TFDP3
Up	ENSG00000003137	1.10015	0.0209	CYP26B1
Up	ENSG00000168582	1.08956	0.00205	CRYGA
Up	ENSG00000274935	1.08921	0.0171	LILRA1
Up	ENSG00000113312	1.08911	0.0032	TTC1
Up	ENSG00000143473	1.08356	0.00205	KCNH1
Up	ENSG00000143494	1.0745	0.0355	VASH2
Up	ENSG00000064201	1.0723	0.0135	TSPAN32
Up	ENSG00000138780	1.0722	0.0268	GSTCD
Up	ENSG00000189283	1.06136	0.0251	FHIT
Up	ENSG00000114030	1.06064	0.041	KPNA1
Up	ENSG00000214249	1.06042	0.0198	CTAGE11P
Up	ENSG00000088538	1.05447	0.0224	DOCK3
Up	ENSG00000079337	1.04974	0.0079	RAPGEF3
Up	ENSG00000122133	1.0469	0.0362	PAEP
Up	ENSG00000067248	1.04274	0.0098	DHX29
Up	ENSG00000066455	1.03723	0.0418	GOLGA5
Up	ENSG00000173145	1.03645	0.00384	NOC3L
Up	ENSG00000186409	1.03342	0.00229	CCDC30
Up	ENSG00000089472	1.03264	0.0244	HEPH
Up	ENSG00000280479	1.03168	0.00945	CACFD1
Up	ENSG00000037749	1.02412	0.0281	MFAP3
Up	ENSG00000166169	1.02118	0.0368	POLL
Up	ENSG00000111666	1.02074	0.0337	CHPT1
Up	ENSG00000106034	1.01127	0.0181	CPED1
Up	ENSG00000131196	1.00654	0.0199	NFATC1
Up	ENSG00000118816	1.00463	0.0236	CCNI
Up	ENSG00000075234	1.00237	0.00258	TTC38
Up	ENSG00000280908	1.00089	0.0145	PADI4
Down	ENSG00000140992	-5.22398	0.000174	PDPK1
Down	ENSG00000111732	-4.39464	0.000174	AICDA
Down	ENSG00000116793	-3.77557	0.000732	PHTF1
Down	ENSG00000108788	-3.70295	0.00205	MLX
Down	ENSG00000162836	-3.57093	0.00205	ACP6
Down	ENSG00000144677	-3.45897	0.00321	CTDSPL
Down	ENSG00000105711	-3.35349	0.00286	SCN1B
Down	ENSG00000111880	-3.14628	0.0156	RNGTT
Down	ENSG00000186832	-3.06701	0.00444	KRT16
Down	ENSG00000242221	-2.96839	0.00286	PSG2
Down	ENSG00000138756	-2.89905	0.00334	BMP2K
Down	ENSG00000235487	-2.85914	0.00691	PSORS1C1
Down	ENSG00000179041	-2.8226	0.00506	RRS1
Down	ENSG00000154133	-2.80649	0.00523	ROBO4
Down	ENSG00000157064	-2.72649	0.000462	NMNAT2
Down	ENSG00000106302	-2.6916	0.00774	HYAL4
Down	ENSG00000071537	-2.66631	0.00459	SEL1L
Down	ENSG00000134755	-2.63598	0.000174	DSC2
Down	ENSG00000178974	-2.63428	0.0122	FBXO34
Down	ENSG00000102104	-2.55986	0.00112	RS1
Down	ENSG00000166508	-2.55396	0.000493	MCM7
Down	ENSG00000173372	-2.53261	0.00205	C1QA
Down	ENSG00000166501	-2.52752	0.00255	PRKCB
Down	ENSG00000072042	-2.52442	0.048	RDH11
Down	ENSG00000164024	-2.5134	0.00316	METAP1
Down	ENSG00000111962	-2.47483	0.00236	UST
Down	ENSG00000118873	-2.46893	0.00334	RAB3GAP2
Down	ENSG00000130958	-2.4614	0.00444	SLC35D2
Down	ENSG00000112406	-2.45364	0.00321	HECA
Down	ENSG00000148773	-2.45203	0.00691	MKI67
Down	ENSG00000166024	-2.4279	0.00321	R3HCC1L
Down	ENSG00000275338	-2.42135	0.000732	RAB11FIP3
Down	ENSG00000090659	-2.40022	0.0098	CD209
Down	ENSG00000176700	-2.37377	0.0156	SCAND2P
Down	ENSG00000148344	-2.37072	0.00309	PTGES
Down	ENSG00000051341	-2.33986	0.00471	POLQ
Down	ENSG00000160716	-2.33825	0.00205	CHRNB2
Down	ENSG00000129933	-2.33282	9.1e-05	MAU2
Down	ENSG00000244462	-2.33022	0.00645	RBM12
Down	ENSG00000106511	-2.32951	0.00411	MEOX2
Down	ENSG00000134245	-2.3295	0.00102	WNT2B
Down	ENSG00000071203	-2.32632	0.000732	MS4A12
Down	ENSG00000186001	-2.32489	0.000829	LRCH3
Down	ENSG00000145431	-2.32091	0.00121	PDGFC
Down	ENSG00000148943	-2.29364	0.00633	LIN7C
Down	ENSG00000182901	-2.2907	0.00303	RGS7
Down	ENSG00000041357	-2.27099	0.0118	PSMA4
Down	ENSG00000213406	-2.24682	0.00321	ANXA2P1
Down	ENSG00000156009	-2.21137	0.00263	MAGEA8
Down	ENSG00000143252	-2.2095	0.0272	SDHC
Down	ENSG00000068976	-2.19716	0.0102	PYGM
Down	ENSG00000116478	-2.19323	0.00255	HDAC1
Down	ENSG00000178537	-2.16345	0.0127	SLC25A20
Down	ENSG00000107560	-2.15608	0.0114	RAB11FIP2
Down	ENSG00000242616	-2.1559	0.00255	GNG10
Down	ENSG00000047410	-2.15549	0.00286	TPR
Down	ENSG00000090104	-2.15328	0.0085	RGS1
Down	ENSG00000110446	-2.1485	0.0187	SLC15A3
Down	ENSG00000125037	-2.14038	0.0304	EMC3
Down	ENSG00000166272	-2.13227	0.019	WBP1L
Down	ENSG00000178467	-2.12759	0.0171	P4HTM
Down	ENSG00000065154	-2.12461	0.00812	OAT
Down	ENSG00000100461	-2.12386	0.00399	RBM23
Down	ENSG00000164172	-2.11677	0.0112	MOCS2
Down	ENSG00000259075	-2.10376	0.00384	POC1B-GALNT4
Down	ENSG00000117560	-2.10154	0.0287	FASLG
Down	ENSG00000236017	-2.09577	0.00321	ASMTL-AS1
Down	ENSG00000129595	-2.09061	0.00713	EPB41L4A
Down	ENSG00000182606	-2.08599	0.00645	TRAK1
Down	ENSG00000107338	-2.08166	0.00205	SHB
Down	ENSG00000127125	-2.08154	0.0132	PPCS
Down	ENSG00000108511	-2.08038	0.00425	HOXB6
Down	ENSG00000108479	-2.0716	0.00384	GALK1
Down	ENSG00000138069	-2.07082	0.0171	RAB1A
Down	ENSG00000113140	-2.06732	0.000732	SPARC
Down	ENSG00000138078	-2.06378	0.00621	PREPL
Down	ENSG00000169564	-2.05832	0.00121	PCBP1
Down	ENSG00000105198	-2.05115	0.00645	LGALS13
Down	ENSG00000158526	-2.03249	0.00309	TSR2
Down	ENSG00000095587	-2.02383	0.00846	TLL2
Down	ENSG00000160013	-1.9979	0.0161	PTGIR
Down	ENSG00000181631	-1.95669	0.0238	P2RY13
Down	ENSG00000171201	-1.95329	0.00286	SMR3B
Down	ENSG00000181396	-1.94431	0.00624	OGFOD3
Down	ENSG00000283751	-1.94138	0.0388	MIR452
Down	ENSG00000106245	-1.9359	0.0155	BUD31
Down	ENSG00000169062	-1.93469	0.00826	UPF3A
Down	ENSG00000143256	-1.9286	0.0427	PFDN2
Down	ENSG00000169397	-1.91349	0.0283	RNASE3
Down	ENSG00000144744	-1.893	0.0162	UBA3
Down	ENSG00000115084	-1.893	0.0177	SLC35F5
Down	ENSG00000107018	-1.88581	0.00236	RLN1
Down	ENSG00000137106	-1.87374	0.00255	GRHPR
Down	ENSG00000113575	-1.87338	0.000796	PPP2CA
Down	ENSG00000140464	-1.87261	0.00569	PML
Down	ENSG00000131781	-1.8714	0.00255	FMO5
Down	ENSG00000198056	-1.86569	0.0039	PRIM1
Down	ENSG00000275575	-1.85957	0.00106	PTP4A3
Down	ENSG00000151093	-1.85814	0.0102	OXSM
Down	ENSG00000173692	-1.85421	0.00704	PSMD1
Down	ENSG00000080493	-1.85135	0.00201	SLC4A4
Down	ENSG00000124568	-1.84882	0.00596	SLC17A1
Down	ENSG00000126246	-1.84169	0.00303	IGFLR1
Down	ENSG00000105926	-1.84038	0.00273	MPP6
Down	ENSG00000164733	-1.8322	0.027	CTSB
Down	ENSG00000101844	-1.8296	0.00321	ATG4A
Down	ENSG00000005075	-1.82862	0.00321	POLR2J
Down	ENSG00000163564	-1.82581	0.00723	PYHIN1
Down	ENSG00000169347	-1.82436	0.00381	GP2
Down	ENSG00000114166	-1.81589	0.0156	KAT2B
Down	ENSG00000123146	-1.80419	0.00205	ADGRE5
Down	ENSG00000101236	-1.80029	0.00415	RNF24
Down	ENSG00000167680	-1.79845	0.00303	SEMA6B
Down	ENSG00000156675	-1.79138	0.00636	RAB11FIP1
Down	ENSG00000115464	-1.79072	0.00543	USP34
Down	ENSG00000083290	-1.78714	0.00812	ULK2
Down	ENSG00000169857	-1.78475	0.0265	AVEN
Down	ENSG00000119729	-1.78383	0.00321	RHOQ
Down	ENSG00000147166	-1.78184	0.00497	ITGB1BP2
Down	ENSG00000084234	-1.77965	0.00286	APLP2
Down	ENSG00000172336	-1.77705	0.0255	POP7
Down	ENSG00000143545	-1.77686	0.00316	RAB13
Down	ENSG00000198794	-1.77641	0.0106	SCAMP5
Down	ENSG00000215305	-1.77263	0.0259	VPS16
Down	ENSG00000176473	-1.76494	0.0161	WDR25
Down	ENSG00000111536	-1.76435	0.00676	IL26
Down	ENSG00000150459	-1.761	0.00459	SAP18
Down	ENSG00000138604	-1.75931	0.00381	GLCE
Down	ENSG00000115138	-1.75332	0.00591	POMC
Down	ENSG00000078596	-1.74892	0.00514	ITM2A
Down	ENSG00000108094	-1.74801	0.0379	CUL2
Down	ENSG00000136531	-1.74782	0.0254	SCN2A
Down	ENSG00000106733	-1.737	0.00413	NMRK1
Down	ENSG00000136856	-1.72887	0.0144	SLC2A8
Down	ENSG00000100191	-1.72702	0.0105	SLC5A4
Down	ENSG00000108469	-1.72164	0.0216	RECQL5
Down	ENSG00000069943	-1.71166	0.0383	PIGB
Down	ENSG00000282932	-1.71023	0.0254	PTPRD
Down	ENSG00000106628	-1.70654	0.00645	POLD2
Down	ENSG00000282838	-1.70187	0.0404	PRSS21
Down	ENSG00000132434	-1.69695	0.00286	LANCL2
Down	ENSG00000239789	-1.6968	0.0105	MRPS17
Down	ENSG00000051128	-1.69644	0.00569	HOMER3
Down	ENSG00000136122	-1.68419	0.00451	BORA
Down	ENSG00000078668	-1.68346	0.00382	VDAC3
Down	ENSG00000167333	-1.67842	0.00559	TRIM68
Down	ENSG00000238105	-1.67834	0.00303	GOLGA2P5
Down	ENSG00000131023	-1.67561	0.0472	LATS1
Down	ENSG00000080371	-1.67534	0.00749	RAB21
Down	ENSG00000089057	-1.67431	0.0316	SLC23A2
Down	ENSG00000185862	-1.6729	0.0238	EVI2B
Down	ENSG00000151665	-1.66917	0.0101	PIGF
Down	ENSG00000134215	-1.66651	0.027	VAV3
Down	ENSG00000077092	-1.66595	0.0119	RARB
Down	ENSG00000179593	-1.66531	0.016	ALOX15B
Down	ENSG00000144290	-1.66366	0.00451	SLC4A10
Down	ENSG00000122912	-1.66049	0.018	SLC25A16
Down	ENSG00000275885	-1.65704	0.0236	PRPF31
Down	ENSG00000162374	-1.64717	0.0146	ELAVL4
Down	ENSG00000100234	-1.63735	0.00229	TIMP3
Down	ENSG00000134086	-1.63461	0.00788	VHL
Down	ENSG00000131263	-1.63256	0.0105	RLIM
Down	ENSG00000182199	-1.63017	0.00653	SHMT2
Down	ENSG00000111679	-1.63001	0.00691	PTPN6
Down	ENSG00000101695	-1.62915	0.0169	RNF125
Down	ENSG00000039560	-1.62763	0.0169	RAI14
Down	ENSG00000126267	-1.6233	0.0312	COX6B1
Down	ENSG00000076344	-1.61829	0.0161	RGS11
Down	ENSG00000165682	-1.61791	0.0187	CLEC1B
Down	ENSG00000149273	-1.60839	0.00517	RPS3
Down	ENSG00000140400	-1.60616	0.0142	MAN2C1
Down	ENSG00000114742	-1.60553	0.00749	WDR48
Down	ENSG00000026036	-1.6026	0.0122	RTEL1-TNFRSF6B
Down	ENSG00000116690	-1.59842	0.0129	PRG4
Down	ENSG00000154721	-1.59434	0.0218	JAM2
Down	ENSG00000143106	-1.59268	0.0171	PSMA5
Down	ENSG00000116132	-1.59229	0.0262	PRRX1
Down	ENSG00000129691	-1.59048	0.0129	ASH2L
Down	ENSG00000169896	-1.58777	0.0155	ITGAM
Down	ENSG00000130300	-1.58651	0.00205	PLVAP
Down	ENSG00000133574	-1.57999	0.0326	GIMAP4
Down	ENSG00000170471	-1.57387	0.00592	RALGAPB
Down	ENSG00000261097	-1.57363	0.0112	LINC00563
Down	ENSG00000198743	-1.57232	0.00689	SLC5A3
Down	ENSG00000163736	-1.56864	0.0411	PPBP
Down	ENSG00000127481	-1.56158	0.0355	UBR4
Down	ENSG00000099860	-1.56146	0.0308	GADD45B
Down	ENSG00000075275	-1.55864	0.0099	CELSR1
Down	ENSG00000121579	-1.55136	0.0277	NAA50
Down	ENSG00000124785	-1.55022	0.0266	NRN1
Down	ENSG00000173702	-1.54911	0.0106	MUC13
Down	ENSG00000059804	-1.54569	0.0263	SLC2A3
Down	ENSG00000164129	-1.54311	0.0206	NPY5R
Down	ENSG00000031003	-1.53779	0.00591	FAM13B
Down	ENSG00000213931	-1.53697	0.0158	HBE1
Down	ENSG00000184672	-1.52749	0.0108	RALYL
Down	ENSG00000166436	-1.52615	0.00229	TRIM66
Down	ENSG00000056586	-1.52416	0.00329	RC3H2
Down	ENSG00000197893	-1.51965	0.0394	NRAP
Down	ENSG00000232159	-1.51571	0.0152	RAB9BP1
Down	ENSG00000173889	-1.5125	0.00678	PHC3
Down	ENSG00000105695	-1.5105	0.00321	MAG
Down	ENSG00000104312	-1.51019	0.0308	RIPK2
Down	ENSG00000138769	-1.50965	0.00416	CDKL2
Down	ENSG00000107968	-1.50482	0.0144	MAP3K8
Down	ENSG00000101463	-1.50293	0.00312	SYNDIG1
Down	ENSG00000102763	-1.5011	0.0101	VWA8
Down	ENSG00000145022	-1.501	0.00846	TCTA
Down	ENSG00000110077	-1.49774	0.00229	MS4A6A
Down	ENSG00000285109	-1.49114	0.00645	GATA4
Down	ENSG00000165457	-1.48957	0.00451	FOLR2
Down	ENSG00000111684	-1.48781	0.0209	LPCAT3
Down	ENSG00000121060	-1.48381	0.00614	TRIM25
Down	ENSG00000167085	-1.47772	0.0254	PHB
Down	ENSG00000122958	-1.47652	0.00229	VPS26A
Down	ENSG00000282049	-1.47486	0.0148	PRSS2
Down	ENSG00000143643	-1.47432	0.0187	TTC13
Down	ENSG00000128789	-1.47286	0.00943	PSMG2
Down	ENSG00000053501	-1.46725	0.0145	USE1
Down	ENSG00000284916	-1.46593	0.0301	PSME1
Down	ENSG00000224186	-1.46561	0.0411	C5orf66
Down	ENSG00000125249	-1.46524	0.02	RAP2A
Down	ENSG00000102239	-1.46386	0.00796	BRS3
Down	ENSG00000129816	-1.46258	0.0489	TTTY1B
Down	ENSG00000101773	-1.46163	0.00727	RBBP8
Down	ENSG00000171885	-1.45753	0.00704	AQP4
Down	ENSG00000155034	-1.456	0.0127	FBXL18
Down	ENSG00000110060	-1.44996	0.0181	PUS3
Down	ENSG00000179361	-1.44483	0.0308	ARID3B
Down	ENSG00000134438	-1.44394	0.0213	RAX
Down	ENSG00000113360	-1.44039	0.00333	DROSHA
Down	ENSG00000179455	-1.43886	0.00691	MKRN3
Down	ENSG00000101255	-1.43457	0.0191	TRIB3
Down	ENSG00000154864	-1.43307	0.037	PIEZO2
Down	ENSG00000144749	-1.4284	0.00286	LRIG1
Down	ENSG00000048991	-1.41851	0.0141	R3HDM1
Down	ENSG00000228278	-1.41713	0.00992	ORM2
Down	ENSG00000280501	-1.41667	0.00229	CEACAM7
Down	ENSG00000186654	-1.41542	0.00286	PRR5
Down	ENSG00000186912	-1.41164	0.0212	P2RY4
Down	ENSG00000148985	-1.41065	0.0171	PGAP2
Down	ENSG00000108825	-1.40685	0.0253	PTGES3L-AARSD1
Down	ENSG00000139405	-1.40596	0.00713	RITA1
Down	ENSG00000133315	-1.39798	0.000174	MACROD1
Down	ENSG00000198740	-1.39715	0.0111	ZNF652
Down	ENSG00000050165	-1.39643	0.0228	DKK3
Down	ENSG00000184056	-1.39469	0.0317	VPS33B
Down	ENSG00000116750	-1.39356	0.0129	UCHL5
Down	ENSG00000243970	-1.38995	0.0349	PPIEL
Down	ENSG00000197208	-1.3896	0.0326	SLC22A4
Down	ENSG00000152229	-1.38484	0.00645	PSTPIP2
Down	ENSG00000135862	-1.38461	0.0464	LAMC1
Down	ENSG00000272589	-1.38258	0.00205	ZSWIM8-AS1
Down	ENSG00000122707	-1.37926	0.0161	RECK
Down	ENSG00000124564	-1.37204	0.00625	SLC17A3
Down	ENSG00000179399	-1.36921	0.00287	GPC5
Down	ENSG00000137959	-1.36831	0.0147	IFI44L
Down	ENSG00000134539	-1.36419	0.0418	KLRD1
Down	ENSG00000274474	-1.36352	0.0146	YWHAE
Down	ENSG00000029534	-1.36321	0.0213	ANK1
Down	ENSG00000111647	-1.35583	0.018	UHRF1BP1L
Down	ENSG00000159352	-1.35417	0.0362	PSMD4
Down	ENSG00000173262	-1.35376	0.0439	SLC2A14
Down	ENSG00000164494	-1.35311	0.000829	PDSS2
Down	ENSG00000110171	-1.35305	0.0131	TRIM3
Down	ENSG00000265060	-1.35299	0.0431	PPY2P
Down	ENSG00000168878	-1.3524	0.0181	SFTPB
Down	ENSG00000228080	-1.34878	0.0308	HLA-DRB1
Down	ENSG00000181656	-1.3429	0.00399	GPR88
Down	ENSG00000205810	-1.34182	0.018	KLRC3
Down	ENSG00000134363	-1.34076	0.00677	FST
Down	ENSG00000158856	-1.34018	0.0196	DMTN
Down	ENSG00000115204	-1.33793	0.00286	MPV17
Down	ENSG00000198380	-1.33777	0.0139	GFPT1
Down	ENSG00000136161	-1.33649	0.0153	RCBTB2
Down	ENSG00000121073	-1.33003	0.0209	SLC35B1
Down	ENSG00000147224	-1.32841	0.0212	PRPS1
Down	ENSG00000170689	-1.32594	0.0404	HOXB9
Down	ENSG00000154229	-1.32563	0.0179	PRKCA
Down	ENSG00000104321	-1.32451	0.0388	TRPA1
Down	ENSG00000157765	-1.32331	0.0454	SLC34A2
Down	ENSG00000214415	-1.32192	0.031	GNAT3
Down	ENSG00000132530	-1.32168	0.0315	XAF1
Down	ENSG00000262628	-1.32023	0.0254	OR1D5
Down	ENSG00000134802	-1.32022	0.0326	SLC43A3
Down	ENSG00000101981	-1.31122	0.0439	F9
Down	ENSG00000069011	-1.31098	0.0129	PITX1
Down	ENSG00000117625	-1.30895	0.0326	RCOR3
Down	ENSG00000142784	-1.3063	0.0251	WDTC1
Down	ENSG00000099985	-1.30429	0.0228	OSM
Down	ENSG00000163602	-1.30407	0.00991	RYBP
Down	ENSG00000181773	-1.30265	0.00384	GPR3
Down	ENSG00000164164	-1.30101	0.0169	OTUD4
Down	ENSG00000180098	-1.29727	0.00543	TRNAU1AP
Down	ENSG00000123095	-1.29385	0.0149	BHLHE41
Down	ENSG00000132676	-1.29335	0.0256	DAP3
Down	ENSG00000281934	-1.29014	0.0323	PRAMEF11
Down	ENSG00000138821	-1.28997	0.042	SLC39A8
Down	ENSG00000114270	-1.28584	0.0144	COL7A1
Down	ENSG00000171314	-1.28577	0.0034	PGAM1
Down	ENSG00000179262	-1.28555	0.0277	RAD23A
Down	ENSG00000082556	-1.28393	0.0322	OPRK1
Down	ENSG00000130513	-1.28337	0.0254	GDF15
Down	ENSG00000012211	-1.27965	0.0161	PRICKLE3
Down	ENSG00000105146	-1.27389	0.0129	AURKC
Down	ENSG00000277365	-1.26904	0.0104	NDUFA6
Down	ENSG00000184588	-1.26673	0.0137	PDE4B
Down	ENSG00000132780	-1.2605	0.0228	NASP
Down	ENSG00000164692	-1.25357	0.0115	COL1A2
Down	ENSG00000124217	-1.24482	0.00345	MOCS3
Down	ENSG00000144407	-1.24297	0.0208	PTH2R
Down	ENSG00000171522	-1.24031	0.00399	PTGER4
Down	ENSG00000266074	-1.23283	0.00737	BAHCC1
Down	ENSG00000182979	-1.231	0.0176	MTA1
Down	ENSG00000112699	-1.23039	0.0196	GMDS
Down	ENSG00000153802	-1.23015	0.0228	TMPRSS11D
Down	ENSG00000285250	-1.22939	0.0171	MSRA
Down	ENSG00000175556	-1.22217	0.04	LONRF3
Down	ENSG00000183155	-1.2221	0.00625	RABIF
Down	ENSG00000110031	-1.21312	0.0144	LPXN
Down	ENSG00000108848	-1.208	0.00205	LUC7L3
Down	ENSG00000172613	-1.20761	0.0283	RAD9A
Down	ENSG00000077514	-1.2024	0.043	POLD3
Down	ENSG00000180370	-1.2019	0.0156	PAK2
Down	ENSG00000160199	-1.19905	0.0219	PKNOX1
Down	ENSG00000184205	-1.19661	0.00977	TSPYL2
Down	ENSG00000113946	-1.19567	0.0301	CLDN16
Down	ENSG00000072657	-1.19489	0.0308	TRHDE
Down	ENSG00000112619	-1.19455	0.0287	PRPH2
Down	ENSG00000123131	-1.19378	0.0473	PRDX4
Down	ENSG00000081923	-1.19209	0.0145	ATP8B1
Down	ENSG00000073067	-1.18858	0.00255	CYP2W1
Down	ENSG00000112110	-1.18833	0.0042	MRPL18
Down	ENSG00000041353	-1.18498	0.00316	RAB27B
Down	ENSG00000184292	-1.1844	0.0386	TACSTD2
Down	ENSG00000068489	-1.18434	0.0152	PRR11
Down	ENSG00000158874	-1.18388	0.0454	APOA2
Down	ENSG00000087053	-1.18069	0.035	MTMR2
Down	ENSG00000071282	-1.17632	0.039	LMCD1
Down	ENSG00000062650	-1.17419	0.00749	WAPL
Down	ENSG00000164105	-1.17311	0.0333	SAP30
Down	ENSG00000177192	-1.17161	0.0153	PUS1
Down	ENSG00000145192	-1.17156	0.00894	AHSG
Down	ENSG00000179477	-1.17148	0.0153	ALOX12B
Down	ENSG00000124491	-1.17033	0.0429	F13A1
Down	ENSG00000103485	-1.16889	0.0162	QPRT
Down	ENSG00000163399	-1.16879	0.0395	ATP1A1
Down	ENSG00000115850	-1.16675	0.0496	LCT
Down	ENSG00000159921	-1.16547	0.039	GNE
Down	ENSG00000048544	-1.16531	0.00316	MRPS10
Down	ENSG00000186732	-1.16295	0.00964	MPPED1
Down	ENSG00000100614	-1.15654	0.045	PPM1A
Down	ENSG00000275932	-1.15535	0.0308	DUSP14
Down	ENSG00000169131	-1.15411	0.0199	ZNF354A
Down	ENSG00000131914	-1.15391	0.0429	LIN28A
Down	ENSG00000151876	-1.15368	0.00737	FBXO4
Down	ENSG00000117425	-1.15052	0.0393	PTCH2
Down	ENSG00000196090	-1.1488	0.00229	PTPRT
Down	ENSG00000221874	-1.14842	0.0171	ZNF816-ZNF321P
Down	ENSG00000198626	-1.14507	0.00286	RYR2
Down	ENSG00000135632	-1.14269	0.00422	SMYD5
Down	ENSG00000086548	-1.14268	0.0427	CEACAM6
Down	ENSG00000213380	-1.14234	0.0113	COG8
Down	ENSG00000112337	-1.14124	0.0129	SLC17A2
Down	ENSG00000109099	-1.13847	0.0398	PMP22
Down	ENSG00000236315	-1.13642	0.0453	NCR3
Down	ENSG00000040731	-1.13527	0.0129	CDH10
Down	ENSG00000254245	-1.13446	0.00822	PCDHGA3
Down	ENSG00000123562	-1.13156	0.0435	MORF4L2
Down	ENSG00000229358	-1.12996	0.0212	DPY19L1P1
Down	ENSG00000281459	-1.12925	0.00559	PADI1
Down	ENSG00000165282	-1.12865	0.00205	PIGO
Down	ENSG00000189171	-1.12281	0.00846	S100A13
Down	LOC100652931	-1.12256	0.0366	NA
Down	ENSG00000151702	-1.11496	0.00506	FLI1
Down	ENSG00000134222	-1.11237	0.0338	PSRC1
Down	ENSG00000214706	-1.10938	0.00366	IFRD2
Down	ENSG00000273761	-1.10847	0.0112	DDX24
Down	ENSG00000100784	-1.10603	0.0134	RPS6KA5
Down	ENSG00000141376	-1.10265	0.0344	BCAS3
Down	ENSG00000137814	-1.10051	0.0258	HAUS2
Down	ENSG00000128989	-1.09938	0.0148	ARPP19
Down	ENSG00000187266	-1.09877	0.00321	EPOR
Down	ENSG00000068024	-1.09717	0.0079	HDAC4
Down	ENSG00000091664	-1.09418	0.035	SLC17A6
Down	ENSG00000176623	-1.09383	0.043	RMDN1
Down	ENSG00000167553	-1.09272	0.031	TUBA1C
Down	ENSG00000117016	-1.09098	0.0042	RIMS3
Down	ENSG00000157020	-1.08835	0.00894	SEC13
Down	ENSG00000254709	-1.08566	0.00591	IGLL5
Down	ENSG00000188021	-1.07972	0.02	UBQLN2
Down	ENSG00000282947	-1.07675	0.00236	HNRNPL
Down	ENSG00000198833	-1.07422	0.0209	UBE2J1
Down	ENSG00000169344	-1.07302	0.016	UMOD
Down	ENSG00000122136	-1.07269	0.0427	OBP2A
Down	ENSG00000019144	-1.07178	0.016	PHLDB1
Down	ENSG00000179454	-1.07057	0.0186	KLHL28
Down	ENSG00000134480	-1.07015	0.0289	CCNH
Down	ENSG00000171824	-1.0661	0.0238	EXOSC10
Down	ENSG00000172543	-1.06532	0.0212	CTSW
Down	ENSG00000189403	-1.06435	0.0247	HMGB1
Down	ENSG00000237125	-1.06349	0.00874	HAND2-AS1
Down	ENSG00000159173	-1.06097	0.0342	TNNI1
Down	ENSG00000288269	-1.06064	0.00471	GCGR
Down	ENSG00000115687	-1.0593	0.016	PASK
Down	ENSG00000170515	-1.05505	0.0443	PA2G4
Down	ENSG00000163666	-1.05072	0.00444	HESX1
Down	ENSG00000170871	-1.04984	0.0358	KIAA0232
Down	ENSG00000135409	-1.03444	0.0388	AMHR2
Down	ENSG00000165496	-1.03266	0.0294	RPL10L
Down	ENSG00000137055	-1.02988	0.0496	PLAA
Down	ENSG00000179403	-1.02906	0.0439	VWA1
Down	ENSG00000197475	-1.02848	0.00135	ADAM3A
Down	ENSG00000112655	-1.02605	0.0388	PTK7
Down	ENSG00000144231	-1.02518	0.00683	POLR2D
Down	ENSG00000183668	-1.02466	0.039	PSG9
Down	ENSG00000068438	-1.02433	0.0238	FTSJ1
Down	ENSG00000243137	-1.02392	0.0226	PSG4
Down	ENSG00000086696	-1.0229	0.0364	HSD17B2
Down	ENSG00000206066	-1.02152	0.0101	IGLL3P
Down	ENSG00000176124	-1.01885	0.0403	DLEU1
Down	ENSG00000120471	-1.01846	0.0283	TP53AIP1
Down	ENSG00000135577	-1.0181	0.00716	NMBR
Down	ENSG00000167081	-1.01809	0.00694	PBX3
Down	ENSG00000110799	-1.01714	0.0469	VWF
Down	ENSG00000109956	-1.01707	0.0154	B3GAT1
Down	ENSG00000283482	-1.01577	0.0342	SNORA41
Down	ENSG00000100485	-1.01498	0.00255	SOS2
Down	ENSG00000264538	-1.00971	0.0315	SUZ12P1
Down	ENSG00000198816	-1.00936	0.0485	ZNF358
Down	ENSG00000107438	-1.00752	0.00653	PDLIM1
Down	ENSG00000136931	-1.00609	0.0439	NR5A1
Down	ENSG00000186472	-1.00218	0.0322	PCLO

## Sheet: DEGs GSE12021
Regulation	Ensembl ID	log2 Fold Change	Adj.Pval	Symbol
Up	ENSG00000140987	3.02017	0.0157	ZSCAN32
Up	ENSG00000179091	2.89852	0.0201	CYC1
Up	ENSG00000146247	2.43655	0.0398	PHIP
Up	ENSG00000054965	2.33999	0.00121	FAM168A
Up	ENSG00000120533	2.30166	0.0164	ENY2
Up	ENSG00000115596	2.28196	0.0139	WNT6
Up	ENSG00000168806	2.11865	0.015	LCMT2
Up	ENSG00000137285	2.03934	0.00304	TUBB2B
Up	ENSG00000014123	1.97251	0.00521	UFL1
Up	ENSG00000185650	1.9407	0.0028	ZFP36L1
Up	ENSG00000283791	1.91278	0.0092	MIR612
Up	ENSG00000108947	1.90103	0.0231	EFNB3
Up	ENSG00000171209	1.87416	0.0222	CSN3
Up	ENSG00000172432	1.79732	0.00239	GTPBP2
Up	ENSG00000104671	1.79506	0.0101	DCTN6
Up	ENSG00000197977	1.7949	0.00992	ELOVL2
Up	ENSG00000082293	1.73166	0.0478	COL19A1
Up	ENSG00000160299	1.70985	0.0188	PCNT
Up	ENSG00000166401	1.70106	0.0317	SERPINB8
Up	ENSG00000128510	1.68025	0.0028	CPA4
Up	ENSG00000176124	1.67379	0.0269	DLEU1
Up	ENSG00000059145	1.63549	0.00139	UNKL
Up	ENSG00000135968	1.63206	0.0318	GCC2
Up	ENSG00000215105	1.62714	0.0261	TTC3P1
Up	ENSG00000276060	1.58786	0.0226	IGHV3-75
Up	ENSG00000103197	1.58241	0.0105	TSC2
Up	ENSG00000069345	1.57005	0.0239	DNAJA2
Up	ENSG00000072041	1.56137	0.0113	SLC6A15
Up	ENSG00000111262	1.55266	0.0121	KCNA1
Up	ENSG00000107201	1.52593	0.0305	DDX58
Up	ENSG00000160049	1.52365	0.0162	DFFA
Up	ENSG00000131437	1.50427	0.02	KIF3A
Up	ENSG00000066926	1.47431	0.048	FECH
Up	ENSG00000168090	1.46203	0.033	COPS6
Up	ENSG00000175352	1.44806	0.00225	NRIP3
Up	ENSG00000139734	1.44582	0.0299	DIAPH3
Up	ENSG00000197102	1.43788	0.0272	DYNC1H1
Up	ENSG00000216306	1.43207	0.0166	KRT19P2
Up	ENSG00000176407	1.42475	0.0282	KCMF1
Up	ENSG00000002822	1.41968	0.0103	MAD1L1
Up	ENSG00000204449	1.40607	0.0203	TRIM49C
Up	ENSG00000283726	1.38705	0.0107	MIR5193
Up	ENSG00000274047	1.38483	0.0361	SYNRG
Up	ENSG00000163462	1.37916	0.028	TRIM46
Up	ENSG00000053438	1.36609	0.00865	NNAT
Up	ENSG00000187735	1.36369	0.0162	TCEA1
Up	ENSG00000123870	1.34645	0.0243	ZNF137P
Up	ENSG00000270011	1.34175	0.0179	ZNF559-ZNF177
Up	ENSG00000278195	1.33858	0.0105	SSTR3
Up	ENSG00000101546	1.33383	0.0172	RBFA
Up	ENSG00000136367	1.33284	0.0476	ZFHX2
Up	ENSG00000099804	1.33275	0.0413	CDC34
Up	ENSG00000094914	1.33262	0.0482	AAAS
Up	ENSG00000140009	1.32927	0.0134	ESR2
Up	ENSG00000086589	1.32834	0.00802	RBM22
Up	ENSG00000171097	1.32765	0.00348	KYAT1
Up	ENSG00000277276	1.32461	0.0235	OTUB2
Up	ENSG00000130956	1.31933	0.0405	HABP4
Up	ENSG00000214367	1.3102	0.00334	HAUS3
Up	ENSG00000135960	1.30054	0.011	EDAR
Up	ENSG00000104375	1.29851	0.0487	STK3
Up	ENSG00000132912	1.29818	0.0324	DCTN4
Up	ENSG00000167968	1.29099	0.0177	DNASE1L2
Up	ENSG00000004468	1.27919	0.0282	CD38
Up	ENSG00000183054	1.27519	0.00781	RGPD6
Up	ENSG00000083782	1.27379	0.0146	EPYC
Up	ENSG00000135374	1.25932	0.0387	ELF5
Up	ENSG00000056586	1.25404	0.038	RC3H2
Up	ENSG00000078795	1.24418	0.0318	PKD2L2
Up	ENSG00000121895	1.24014	0.0472	TMEM156
Up	ENSG00000114354	1.23901	0.0144	TFG
Up	ENSG00000134900	1.22721	0.00273	TPP2
Up	ENSG00000146950	1.22053	0.0314	SHROOM2
Up	ENSG00000168765	1.21863	0.0112	GSTM4
Up	ENSG00000128311	1.21651	0.0238	TST
Up	ENSG00000168569	1.20586	0.00304	TMEM223
Up	ENSG00000162733	1.19903	0.00408	DDR2
Up	ENSG00000267659	1.19591	0.039	LINC01482
Up	ENSG00000168216	1.17988	0.0166	LMBRD1
Up	ENSG00000088926	1.17911	0.0314	F11
Up	ENSG00000166482	1.17622	0.0101	MFAP4
Up	ENSG00000180530	1.16982	0.0222	NRIP1
Up	ENSG00000185010	1.16732	0.0231	F8
Up	ENSG00000105370	1.16531	0.0393	LIM2
Up	ENSG00000260339	1.15723	0.0118	HEXA-AS1
Up	ENSG00000099866	1.15351	0.00589	MADCAM1
Up	ENSG00000116001	1.15213	0.0122	TIA1
Up	ENSG00000079277	1.14981	0.0269	MKNK1
Up	ENSG00000101938	1.1486	0.0163	CHRDL1
Up	ENSG00000100650	1.14221	0.0192	SRSF5
Up	ENSG00000135678	1.14209	0.00724	CPM
Up	ENSG00000100300	1.13073	0.0118	TSPO
Up	ENSG00000288362	1.12917	0.0299	CYP11A1
Up	ENSG00000196368	1.12485	0.0139	NUDT11
Up	ENSG00000285434	1.12233	0.00139	CRYGD
Up	ENSG00000147526	1.12212	0.00772	TACC1
Up	ENSG00000163629	1.11926	0.0215	PTPN13
Up	ENSG00000166670	1.11187	0.0398	MMP10
Up	ENSG00000054277	1.11025	0.0197	OPN3
Up	ENSG00000049759	1.10926	0.0124	NEDD4L
Up	ENSG00000147459	1.10785	0.0208	DOCK5
Up	ENSG00000157014	1.10751	0.0313	TATDN2
Up	ENSG00000105948	1.10207	0.00384	TTC26
Up	ENSG00000146521	1.09631	0.0318	LINC01558
Up	ENSG00000106327	1.09278	0.015	TFR2
Up	ENSG00000173826	1.09056	0.00225	KCNH6
Up	ENSG00000078902	1.09027	0.0367	TOLLIP
Up	ENSG00000101347	1.08487	0.00546	SAMHD1
Up	ENSG00000123104	1.0829	0.00535	ITPR2
Up	ENSG00000182481	1.08162	0.0467	KPNA2
Up	ENSG00000283589	1.07333	0.0426	GOLGA8N
Up	ENSG00000068697	1.07272	0.0448	LAPTM4A
Up	ENSG00000243156	1.06509	0.0203	MICAL3
Up	ENSG00000176170	1.06292	0.00121	SPHK1
Up	ENSG00000168092	1.04565	0.0457	PAFAH1B2
Up	ENSG00000197838	1.04534	0.032	CYP2A13
Up	ENSG00000284137	1.04502	0.0168	LLGL1
Up	ENSG00000235437	1.04421	0.00414	LINC01278
Up	ENSG00000076003	1.04366	0.02	MCM6
Up	ENSG00000110484	1.04347	0.0413	SCGB2A2
Up	ENSG00000090061	1.03855	0.0244	CCNK
Up	ENSG00000198223	1.03804	0.0129	CSF2RA
Up	ENSG00000115761	1.03274	0.00556	NOL10
Up	ENSG00000169116	1.03042	0.0149	PARM1
Up	ENSG00000273884	1.02747	0.0268	LILRA3
Up	ENSG00000072736	1.0262	0.0227	NFATC3
Up	ENSG00000108352	1.02556	0.0119	RAPGEFL1
Up	ENSG00000167842	1.02491	0.0112	MIS12
Up	ENSG00000285479	1.02029	0.0132	CACNA1C
Up	ENSG00000243725	1.01734	0.00283	TTC4
Up	ENSG00000169131	1.01232	0.0251	ZNF354A
Up	ENSG00000089876	1.0065	0.0146	DHX32
Up	ENSG00000197565	1.00633	0.0355	COL4A6
Up	ENSG00000161955	1.00552	0.0235	TNFSF13
Down	ENSG00000235588	-4.23791	0.000425	AIF1
Down	ENSG00000215301	-4.01638	0.0194	DDX3X
Down	ENSG00000168490	-3.77672	0.00106	PHYHIP
Down	ENSG00000009950	-3.60472	0.00252	MLXIPL
Down	ENSG00000166257	-3.56281	0.00208	SCN3B
Down	ENSG00000162836	-3.45377	0.00255	ACP6
Down	ENSG00000172867	-3.34521	0.00239	KRT2
Down	ENSG00000169247	-3.23344	0.000701	SH3TC2
Down	ENSG00000221878	-3.17922	0.00157	PSG7
Down	ENSG00000101654	-3.05752	0.022	RNMT
Down	ENSG00000134222	-3.00122	0.00658	PSRC1
Down	ENSG00000172270	-2.97715	0.00254	BSG
Down	ENSG00000112175	-2.95424	0.00411	BMP5
Down	ENSG00000137710	-2.92681	0.017	RDX
Down	ENSG00000151876	-2.87163	0.00686	FBXO4
Down	ENSG00000152465	-2.87014	0.00293	NMT2
Down	ENSG00000175782	-2.78021	0.00121	SLC35E3
Down	ENSG00000007908	-2.72082	0.00598	SELE
Down	ENSG00000149489	-2.68868	0.00872	ROM1
Down	ENSG00000248643	-2.68721	0.00106	RBM14-RBM4
Down	ENSG00000055732	-2.67795	0.000425	MCOLN3
Down	ENSG00000171587	-2.65904	0.000399	DSCAM
Down	ENSG00000282667	-2.64391	0.000701	PRSS3P2
Down	ENSG00000027075	-2.62884	0.00233	PRKCH
Down	ENSG00000048649	-2.60801	0.00836	RSF1
Down	ENSG00000140386	-2.58373	0.0103	SCAPER
Down	ENSG00000108651	-2.55703	0.00208	UTP6
Down	ENSG00000231607	-2.55184	0.0414	DLEU2
Down	ENSG00000129355	-2.51335	0.00569	CDKN2D
Down	ENSG00000173706	-2.49157	0.00394	HEG1
Down	ENSG00000122644	-2.47499	0.00127	ARL4A
Down	ENSG00000119396	-2.45732	0.000936	RAB14
Down	ENSG00000075415	-2.45473	0.00362	SLC25A3
Down	ENSG00000198554	-2.45118	0.00569	WDHD1
Down	ENSG00000141542	-2.44562	0.0051	RAB40B
Down	ENSG00000276848	-2.43455	0.014	KIR3DX1
Down	ENSG00000281184	-2.42648	0.00919	PSMB1
Down	ENSG00000130427	-2.35677	0.00348	EPO
Down	ENSG00000197253	-2.34667	0.00136	TPSB2
Down	ENSG00000274513	-2.34327	0.015	LILRB2
Down	ENSG00000122420	-2.3431	0.00965	PTGFR
Down	ENSG00000168016	-2.33664	0.00208	TRANK1
Down	ENSG00000288198	-2.30877	0.00624	PPFIA1
Down	ENSG00000125952	-2.3017	0.000364	MAX
Down	ENSG00000137054	-2.29879	0.00755	POLR1E
Down	ENSG00000250799	-2.29837	0.00254	PRODH2
Down	ENSG00000163564	-2.29533	0.0039	PYHIN1
Down	ENSG00000147100	-2.29414	0.015	SLC16A2
Down	ENSG00000100836	-2.28844	0.0128	PABPN1
Down	ENSG00000104213	-2.28515	0.00139	PDGFRL
Down	ENSG00000117971	-2.28355	0.00254	CHRNB4
Down	ENSG00000158571	-2.27848	0.0112	PFKFB1
Down	ENSG00000076344	-2.27796	0.00767	RGS11
Down	ENSG00000110077	-2.26623	0.00121	MS4A6A
Down	ENSG00000121931	-2.26013	0.00121	LRIF1
Down	ENSG00000095203	-2.24429	0.00535	EPB41L4B
Down	ENSG00000101346	-2.2431	0.00283	POFUT1
Down	ENSG00000124209	-2.23939	0.012	RAB22A
Down	ENSG00000112077	-2.23586	0.00421	RHAG
Down	ENSG00000187522	-2.22484	0.00296	HSPA14
Down	ENSG00000139746	-2.21827	0.00384	RBM26
Down	ENSG00000153208	-2.2182	0.00673	MERTK
Down	ENSG00000095303	-2.21775	0.00852	PTGS1
Down	ENSG00000174021	-2.21636	0.00244	GNG5
Down	ENSG00000100445	-2.21284	0.00713	SDR39U1
Down	ENSG00000154764	-2.20884	0.00121	WNT7A
Down	ENSG00000143450	-2.1903	0.0092	OAZ3
Down	ENSG00000149090	-2.18643	0.0235	PAMR1
Down	ENSG00000094631	-2.18167	0.00307	HDAC6
Down	ENSG00000151729	-2.17596	0.00304	SLC25A4
Down	ENSG00000198794	-2.17505	0.00797	SCAMP5
Down	ENSG00000197497	-2.16707	0.000936	ZNF665
Down	ENSG00000141012	-2.15519	0.00384	GALNS
Down	ENSG00000138381	-2.15059	0.00381	ASNSD1
Down	ENSG00000158480	-2.13916	0.000802	SPATA2
Down	ENSG00000082153	-2.13813	0.00852	BZW1
Down	ENSG00000050628	-2.13287	0.00139	PTGER3
Down	ENSG00000143569	-2.12326	0.00692	UBAP2L
Down	ENSG00000140464	-2.11518	0.00136	PML
Down	ENSG00000276340	-2.10227	0.00444	ZNF623
Down	ENSG00000148082	-2.10015	0.00189	SHC3
Down	ENSG00000138772	-2.08383	0.00498	ANXA3
Down	ENSG00000069188	-2.0816	0.0432	SDK2
Down	ENSG00000206203	-2.07607	0.00348	TSSK2
Down	ENSG00000137815	-2.06956	0.00344	RTF1
Down	ENSG00000083099	-2.06482	0.003	LYRM2
Down	ENSG00000090530	-2.06177	0.0201	P3H2
Down	ENSG00000104889	-2.05807	0.0217	RNASEH2A
Down	ENSG00000115275	-2.05633	0.0162	MOGS
Down	ENSG00000076864	-2.05	0.0101	RAP1GAP
Down	ENSG00000007384	-2.04862	0.0241	RHBDF1
Down	ENSG00000178394	-2.04729	0.0148	HTR1A
Down	ENSG00000090097	-2.03436	0.00139	PCBP4
Down	ENSG00000170689	-2.03035	0.00679	HOXB9
Down	ENSG00000177700	-2.02128	0.00121	POLR2L
Down	ENSG00000165178	-2.01865	0.0201	NCF1C
Down	ENSG00000102081	-2.01346	0.00135	FMR1
Down	ENSG00000134153	-2.01289	0.0475	EMC7
Down	ENSG00000125675	-2.00305	0.00139	GRIA3
Down	ENSG00000137713	-2.00201	0.000425	PPP2R1B
Down	ENSG00000187554	-1.99519	0.0121	TLR5
Down	ENSG00000282902	-1.98499	0.0103	LGALS7B
Down	ENSG00000117616	-1.98467	0.0119	RSRP1
Down	ENSG00000007314	-1.9844	0.0103	SCN4A
Down	ENSG00000090512	-1.97803	0.0495	FETUB
Down	ENSG00000177542	-1.97457	0.0109	SLC25A22
Down	ENSG00000119900	-1.95652	0.00852	OGFRL1
Down	ENSG00000188687	-1.94656	0.00121	SLC4A5
Down	ENSG00000158517	-1.93975	0.000802	NCF1
Down	ENSG00000109189	-1.93231	0.00348	USP46
Down	ENSG00000141580	-1.93157	0.0103	WDR45B
Down	ENSG00000074621	-1.93026	0.011	SLC24A1
Down	ENSG00000112812	-1.92804	0.0124	PRSS16
Down	ENSG00000114650	-1.92463	0.0069	SCAP
Down	ENSG00000130477	-1.92216	0.00598	UNC13A
Down	ENSG00000140983	-1.91653	0.00203	RHOT2
Down	ENSG00000133110	-1.91409	0.0193	POSTN
Down	ENSG00000185627	-1.90817	0.00836	PSMD13
Down	ENSG00000111012	-1.90256	0.0306	CYP27B1
Down	ENSG00000059728	-1.89182	0.0092	MXD1
Down	ENSG00000090863	-1.88131	0.00265	GLG1
Down	ENSG00000124839	-1.87171	0.00255	RAB17
Down	ENSG00000135631	-1.87038	0.00637	RAB11FIP5
Down	ENSG00000036257	-1.86612	0.0317	CUL3
Down	ENSG00000111961	-1.86128	0.00802	SASH1
Down	ENSG00000170633	-1.85985	0.00451	RNF34
Down	ENSG00000117984	-1.85942	0.0318	CTSD
Down	ENSG00000145740	-1.8514	0.0113	SLC30A5
Down	ENSG00000174227	-1.83843	0.0301	PIGG
Down	ENSG00000168476	-1.83435	0.0177	REEP4
Down	ENSG00000285206	-1.82958	0.00135	PTPMT1
Down	ENSG00000156194	-1.82863	0.0135	PPEF2
Down	ENSG00000163904	-1.82806	0.00348	SENP2
Down	ENSG00000269433	-1.82608	0.00197	OPN1MW3
Down	ENSG00000185127	-1.82464	0.0135	C6orf120
Down	ENSG00000112715	-1.82271	0.00221	VEGFA
Down	ENSG00000283706	-1.82241	0.0332	PRSS50
Down	ENSG00000084234	-1.81263	0.00304	APLP2
Down	ENSG00000147533	-1.80688	0.00163	GOLGA7
Down	ENSG00000281165	-1.80674	0.00673	SLC2A6
Down	ENSG00000253293	-1.8067	0.00449	HOXA10
Down	ENSG00000164105	-1.80119	0.00578	SAP30
Down	ENSG00000055917	-1.80081	0.0262	PUM2
Down	ENSG00000143061	-1.7986	0.00106	IGSF3
Down	ENSG00000205220	-1.79732	0.00689	PSMB10
Down	ENSG00000183032	-1.79591	0.0129	SLC25A21
Down	ENSG00000178573	-1.79525	0.0262	MAF
Down	ENSG00000144724	-1.79514	0.0236	PTPRG
Down	ENSG00000277401	-1.79084	0.000917	TJP1
Down	ENSG00000175535	-1.78495	0.00554	PNLIP
Down	ENSG00000138136	-1.78451	0.0401	LBX1
Down	ENSG00000160783	-1.78211	0.0247	PMF1
Down	ENSG00000118849	-1.78177	0.00931	RARRES1
Down	ENSG00000157483	-1.77951	0.0118	MYO1E
Down	ENSG00000164051	-1.77087	0.00646	CCDC51
Down	ENSG00000108474	-1.77079	0.00867	PIGL
Down	ENSG00000058729	-1.76956	0.012	RIOK2
Down	ENSG00000106038	-1.75917	0.0166	EVX1
Down	ENSG00000117280	-1.75217	0.014	RAB29
Down	ENSG00000149923	-1.75125	0.00765	PPP4C
Down	ENSG00000159788	-1.74514	0.0118	RGS12
Down	ENSG00000281500	-1.74126	0.0282	SLC37A4
Down	ENSG00000198382	-1.74	0.0201	UVRAG
Down	ENSG00000017797	-1.73993	0.0135	RALBP1
Down	ENSG00000197858	-1.72121	0.006	GPAA1
Down	ENSG00000127329	-1.71801	0.00637	PTPRB
Down	ENSG00000126838	-1.70589	0.0118	PZP
Down	ENSG00000132164	-1.69628	0.0147	SLC6A11
Down	ENSG00000130962	-1.69596	0.00965	PRRG1
Down	ENSG00000135406	-1.69454	0.0219	PRPH
Down	ENSG00000122140	-1.694	0.0139	MRPS2
Down	ENSG00000139405	-1.69263	0.0153	RITA1
Down	ENSG00000159723	-1.68879	0.0121	AGRP
Down	ENSG00000035403	-1.67954	0.0298	VCL
Down	ENSG00000169297	-1.66922	0.0148	NR0B1
Down	ENSG00000038382	-1.66727	0.000917	TRIO
Down	ENSG00000254901	-1.66626	0.00692	BORCS8
Down	ENSG00000139970	-1.64733	0.0133	RTN1
Down	ENSG00000122884	-1.64731	0.00465	P4HA1
Down	ENSG00000167397	-1.63298	0.0111	VKORC1
Down	ENSG00000197780	-1.6327	0.00421	TAF13
Down	ENSG00000078618	-1.63057	0.0316	NRDC
Down	ENSG00000253729	-1.62808	0.0124	PRKDC
Down	ENSG00000086848	-1.62739	0.0358	ALG9
Down	ENSG00000112695	-1.62678	0.0387	COX7A2
Down	ENSG00000116191	-1.62371	0.00673	RALGPS2
Down	ENSG00000258366	-1.62191	0.0304	RTEL1
Down	ENSG00000162191	-1.62048	0.0364	UBXN1
Down	ENSG00000117602	-1.61891	0.00254	RCAN3
Down	ENSG00000100154	-1.61328	0.0114	TTC28
Down	ENSG00000121940	-1.61	0.00147	CLCC1
Down	ENSG00000284265	-1.60832	0.0062	MIR4683
Down	ENSG00000082996	-1.60418	0.0227	RNF13
Down	ENSG00000116874	-1.60072	0.00819	WARS2
Down	ENSG00000277897	-1.59849	0.00781	GSTT2
Down	ENSG00000179935	-1.59464	0.0471	LINC00652
Down	ENSG00000107263	-1.59339	0.0138	RAPGEF1
Down	ENSG00000010438	-1.59237	0.0109	PRSS3
Down	ENSG00000266904	-1.59233	0.0138	LINC00663
Down	ENSG00000123416	-1.59212	0.0358	TUBA1B
Down	ENSG00000169884	-1.58745	0.00254	WNT10B
Down	ENSG00000099901	-1.58516	0.0118	RANBP1
Down	ENSG00000054611	-1.58319	0.0225	TBC1D22A
Down	ENSG00000155906	-1.58212	0.0153	RMND1
Down	ENSG00000006715	-1.58099	0.00121	VPS41
Down	ENSG00000076356	-1.57736	0.00239	PLXNA2
Down	ENSG00000081692	-1.5694	0.0299	JMJD4
Down	ENSG00000073008	-1.56791	0.013	PVR
Down	ENSG00000196565	-1.56296	0.0186	HBG2
Down	ENSG00000118873	-1.55799	0.0238	RAB3GAP2
Down	ENSG00000282817	-1.55642	0.0112	PRAMEF2
Down	ENSG00000282937	-1.55414	0.012	PRSS22
Down	ENSG00000106443	-1.55411	0.00803	PHF14
Down	ENSG00000168781	-1.54895	0.0039	PPIP5K1
Down	ENSG00000173889	-1.54599	0.0239	PHC3
Down	ENSG00000230290	-1.54241	0.0367	ARMC2-AS1
Down	ENSG00000117620	-1.54207	0.0195	SLC35A3
Down	ENSG00000047849	-1.54199	0.0158	MAP4
Down	ENSG00000103769	-1.5419	0.00907	RAB11A
Down	ENSG00000123384	-1.5395	0.00139	LRP1
Down	ENSG00000179271	-1.53439	0.0417	GADD45GIP1
Down	ENSG00000197757	-1.534	0.0142	HOXC6
Down	ENSG00000163743	-1.53237	0.00566	RCHY1
Down	ENSG00000164244	-1.53159	0.00136	PRRC1
Down	ENSG00000140043	-1.52608	0.0175	PTGR2
Down	ENSG00000229937	-1.52509	0.00653	PRPS1L1
Down	ENSG00000161798	-1.5245	0.00693	AQP5
Down	ENSG00000068878	-1.52056	0.0306	PSME4
Down	ENSG00000105467	-1.51708	0.00381	SYNGR4
Down	ENSG00000149150	-1.51529	0.0482	SLC43A1
Down	ENSG00000100385	-1.5136	0.00692	IL2RB
Down	ENSG00000070159	-1.51025	0.00867	PTPN3
Down	ENSG00000177548	-1.50169	0.0202	RABEP2
Down	ENSG00000143344	-1.49869	0.00849	RGL1
Down	ENSG00000213401	-1.4978	0.00464	MAGEA12
Down	ENSG00000059691	-1.49178	0.00907	GATB
Down	ENSG00000108684	-1.48923	0.0198	ASIC2
Down	ENSG00000142657	-1.48915	0.0153	PGD
Down	ENSG00000122687	-1.48841	0.000938	MRM2
Down	ENSG00000144596	-1.48821	0.0351	GRIP2
Down	ENSG00000095627	-1.48464	0.012	TDRD1
Down	ENSG00000077943	-1.48269	0.0284	ITGA8
Down	ENSG00000142494	-1.48249	0.0174	SLC47A1
Down	ENSG00000109381	-1.48154	0.0219	ELF2
Down	ENSG00000131791	-1.48147	0.0116	PRKAB2
Down	ENSG00000212856	-1.48099	0.0237	TTTY2B
Down	ENSG00000164850	-1.4799	0.00139	GPER1
Down	ENSG00000162521	-1.47925	0.0243	RBBP4
Down	ENSG00000107014	-1.47787	0.00673	RLN2
Down	ENSG00000110048	-1.47725	0.0101	OSBP
Down	ENSG00000125740	-1.47514	0.00692	FOSB
Down	ENSG00000141985	-1.47144	0.0142	SH3GL1
Down	ENSG00000130958	-1.4709	0.0118	SLC35D2
Down	ENSG00000138079	-1.47044	0.0179	SLC3A1
Down	ENSG00000106615	-1.46685	0.0359	RHEB
Down	ENSG00000173726	-1.46337	0.0177	TOMM20
Down	ENSG00000138061	-1.46136	0.0107	CYP1B1
Down	ENSG00000131051	-1.45549	0.0123	RBM39
Down	ENSG00000010671	-1.45547	0.0227	BTK
Down	ENSG00000163932	-1.4499	0.0116	PRKCD
Down	ENSG00000171811	-1.44815	0.047	CFAP46
Down	ENSG00000110514	-1.44268	0.000389	MADD
Down	ENSG00000107789	-1.44256	0.0455	MINPP1
Down	ENSG00000102858	-1.44145	0.0036	MGRN1
Down	ENSG00000164924	-1.4387	0.013	YWHAZ
Down	ENSG00000050165	-1.4379	0.0241	DKK3
Down	ENSG00000125650	-1.43704	0.0138	PSPN
Down	ENSG00000101194	-1.43504	0.00598	SLC17A9
Down	ENSG00000157869	-1.43362	0.0271	RAB28
Down	ENSG00000143126	-1.43297	0.015	CELSR2
Down	ENSG00000119917	-1.42581	0.0146	IFIT3
Down	ENSG00000205352	-1.42449	0.0165	PRR13
Down	ENSG00000134755	-1.42404	0.0051	DSC2
Down	ENSG00000108395	-1.42345	0.0118	TRIM37
Down	ENSG00000171960	-1.42286	0.039	PPIH
Down	ENSG00000169344	-1.42257	0.0167	UMOD
Down	ENSG00000138768	-1.42172	0.0208	USO1
Down	ENSG00000196557	-1.41801	0.00296	CACNA1H
Down	ENSG00000100991	-1.41561	0.0322	TRPC4AP
Down	ENSG00000185658	-1.41487	0.0121	BRWD1
Down	ENSG00000172354	-1.40856	0.0254	GNB2
Down	ENSG00000144744	-1.40855	0.0269	UBA3
Down	ENSG00000132356	-1.40626	0.00992	PRKAA1
Down	ENSG00000110801	-1.40428	0.0373	PSMD9
Down	ENSG00000273850	-1.40178	0.0144	PPP2R3B
Down	ENSG00000143222	-1.3993	0.0159	UFC1
Down	ENSG00000150093	-1.39923	0.0222	ITGB1
Down	ENSG00000261126	-1.39722	0.0118	RBFADN
Down	ENSG00000111348	-1.39612	0.00812	ARHGDIB
Down	ENSG00000229807	-1.39357	0.0286	XIST
Down	ENSG00000137073	-1.3918	0.0414	UBAP2
Down	ENSG00000080511	-1.38905	0.0282	RDH8
Down	ENSG00000197372	-1.38371	0.0152	ZNF675
Down	ENSG00000185504	-1.38278	0.0433	FAAP100
Down	ENSG00000198728	-1.38176	0.0237	LDB1
Down	ENSG00000160209	-1.37479	0.00112	PDXK
Down	ENSG00000198626	-1.37333	0.00883	RYR2
Down	ENSG00000168060	-1.36744	0.0451	NAALADL1
Down	ENSG00000132612	-1.3658	0.0439	VPS4A
Down	ENSG00000137731	-1.36074	0.0239	FXYD2
Down	ENSG00000144407	-1.35816	0.0174	PTH2R
Down	ENSG00000134324	-1.35118	0.0336	LPIN1
Down	ENSG00000136895	-1.34901	0.0487	GARNL3
Down	ENSG00000125861	-1.34798	0.017	GFRA4
Down	ENSG00000137040	-1.34732	0.0118	RANBP6
Down	ENSG00000177084	-1.34635	0.0237	POLE
Down	ENSG00000168484	-1.34448	0.0238	SFTPC
Down	ENSG00000213064	-1.34176	0.0184	SFT2D2
Down	ENSG00000122870	-1.34084	0.015	BICC1
Down	ENSG00000120899	-1.33944	0.0153	PTK2B
Down	ENSG00000172819	-1.33847	0.02	RARG
Down	ENSG00000151576	-1.33581	0.0149	QTRT2
Down	ENSG00000169359	-1.33536	0.0349	SLC33A1
Down	ENSG00000110958	-1.33411	0.00255	PTGES3
Down	ENSG00000172869	-1.33232	0.0253	DMXL1
Down	ENSG00000141127	-1.33179	0.0142	PRPSAP2
Down	ENSG00000125850	-1.33158	0.0187	OVOL2
Down	ENSG00000197181	-1.32693	0.0152	PIWIL2
Down	ENSG00000183840	-1.32492	0.0048	GPR39
Down	ENSG00000146477	-1.32361	0.0118	SLC22A3
Down	ENSG00000007520	-1.32161	0.00464	TSR3
Down	ENSG00000115274	-1.3203	0.00772	INO80B
Down	ENSG00000089199	-1.31656	0.00854	CHGB
Down	ENSG00000106631	-1.31602	0.00147	MYL7
Down	ENSG00000160191	-1.31516	0.0371	PDE9A
Down	ENSG00000282972	-1.31399	0.0188	GNG4
Down	ENSG00000275338	-1.31346	0.00569	RAB11FIP3
Down	ENSG00000100034	-1.31053	0.0213	PPM1F
Down	ENSG00000119314	-1.30896	0.0107	PTBP3
Down	ENSG00000282540	-1.30822	0.0315	WHAMMP2
Down	ENSG00000156587	-1.30745	0.00157	UBE2L6
Down	ENSG00000110917	-1.30611	0.0114	MLEC
Down	ENSG00000069248	-1.30064	0.0339	NUP133
Down	ENSG00000126337	-1.30014	0.0457	KRT36
Down	ENSG00000181104	-1.30014	0.0247	F2R
Down	ENSG00000213339	-1.29688	0.00869	QTRT1
Down	ENSG00000171199	-1.29489	0.0388	OPRPN
Down	ENSG00000136238	-1.29075	0.00556	RAC1
Down	ENSG00000139219	-1.29045	0.0124	COL2A1
Down	ENSG00000188783	-1.28631	0.0357	PRELP
Down	ENSG00000153253	-1.28475	0.0162	SCN3A
Down	ENSG00000100347	-1.28474	0.0153	SAMM50
Down	ENSG00000145362	-1.28297	0.0333	ANK2
Down	ENSG00000117569	-1.28023	0.012	PTBP2
Down	ENSG00000181690	-1.27901	0.0262	PLAG1
Down	ENSG00000084674	-1.27684	0.0356	APOB
Down	ENSG00000197965	-1.27513	0.00411	MPZL1
Down	ENSG00000104888	-1.26878	0.006	SLC17A7
Down	ENSG00000068028	-1.26744	0.012	RASSF1
Down	ENSG00000167191	-1.26721	0.00637	GPRC5B
Down	ENSG00000228960	-1.26621	0.038	OR2A9P
Down	ENSG00000079332	-1.26293	0.025	SAR1A
Down	ENSG00000150045	-1.25928	0.0261	KLRF1
Down	ENSG00000275624	-1.25417	0.0457	PRB3
Down	ENSG00000124469	-1.25156	0.00139	CEACAM8
Down	ENSG00000106299	-1.25005	0.00624	WASL
Down	ENSG00000186918	-1.24953	0.014	ZNF395
Down	ENSG00000105287	-1.24613	0.0302	PRKD2
Down	ENSG00000122133	-1.24565	0.00239	PAEP
Down	ENSG00000175097	-1.24391	0.0309	RAG2
Down	ENSG00000169744	-1.24318	0.0432	LDB2
Down	ENSG00000083635	-1.243	0.00408	NUFIP1
Down	ENSG00000120055	-1.24268	0.0223	C10orf95
Down	ENSG00000153558	-1.24089	0.0164	FBXL2
Down	ENSG00000080823	-1.23992	0.00509	MOK
Down	ENSG00000152683	-1.23743	0.047	SLC30A6
Down	ENSG00000154162	-1.23386	0.00849	CDH12
Down	ENSG00000053108	-1.23315	0.0112	FSTL4
Down	ENSG00000115155	-1.23103	0.0354	OTOF
Down	ENSG00000106003	-1.22929	0.00762	LFNG
Down	ENSG00000077264	-1.22795	0.0174	PAK3
Down	ENSG00000104043	-1.22626	0.0155	ATP8B4
Down	ENSG00000075891	-1.22563	0.0336	PAX2
Down	ENSG00000171942	-1.2222	0.00296	OR10H2
Down	ENSG00000112679	-1.22135	0.0283	DUSP22
Down	ENSG00000288141	-1.22031	0.00499	MRPL23
Down	ENSG00000128309	-1.21953	0.0092	MPST
Down	ENSG00000179593	-1.21552	0.0153	ALOX15B
Down	ENSG00000048052	-1.21283	0.00358	HDAC9
Down	ENSG00000169641	-1.20891	0.0021	LUZP1
Down	ENSG00000172602	-1.20474	0.0359	RND1
Down	ENSG00000164889	-1.20403	0.0274	SLC4A2
Down	ENSG00000184838	-1.19992	0.0179	PRR16
Down	ENSG00000034510	-1.19819	0.0334	TMSB10
Down	ENSG00000104517	-1.19751	0.0113	UBR5
Down	ENSG00000137975	-1.19651	0.0481	CLCA2
Down	ENSG00000150787	-1.19482	0.0017	PTS
Down	ENSG00000101162	-1.19389	0.0207	TUBB1
Down	ENSG00000106330	-1.19389	0.0399	MOSPD3
Down	ENSG00000175634	-1.1852	0.0106	RPS6KB2
Down	ENSG00000083814	-1.18346	0.014	ZNF671
Down	ENSG00000108469	-1.18215	0.0219	RECQL5
Down	ENSG00000135164	-1.18053	0.0298	DMTF1
Down	ENSG00000100359	-1.17993	0.0414	SGSM3
Down	ENSG00000197223	-1.17906	0.0296	C1D
Down	ENSG00000113356	-1.17792	0.0145	POLR3G
Down	ENSG00000285226	-1.17645	0.0121	PAK1IP1
Down	ENSG00000113448	-1.17452	0.021	PDE4D
Down	ENSG00000177889	-1.17352	0.0136	UBE2N
Down	ENSG00000189171	-1.17264	0.00304	S100A13
Down	ENSG00000153561	-1.16635	0.0364	RMND5A
Down	ENSG00000125970	-1.16127	0.0144	RALY
Down	ENSG00000106483	-1.15825	0.0379	SFRP4
Down	ENSG00000105146	-1.15681	0.0116	AURKC
Down	ENSG00000196396	-1.153	0.00911	PTPN1
Down	ENSG00000165495	-1.15254	0.0327	PKNOX2
Down	ENSG00000115446	-1.15216	0.0118	UNC50
Down	ENSG00000167232	-1.15174	0.0216	ZNF91
Down	ENSG00000141644	-1.15065	0.0116	MBD1
Down	ENSG00000178057	-1.14864	0.0157	NDUFAF3
Down	ENSG00000163218	-1.14826	0.0373	PGLYRP4
Down	ENSG00000182165	-1.14472	0.0142	TP53TG1
Down	ENSG00000186834	-1.14374	0.00239	HEXIM1
Down	ENSG00000163882	-1.13993	0.00264	POLR2H
Down	ENSG00000137674	-1.13845	0.0414	MMP20
Down	ENSG00000120156	-1.13299	0.0189	TEK
Down	ENSG00000107443	-1.12462	0.0273	CCNJ
Down	ENSG00000111732	-1.12442	0.0139	AICDA
Down	ENSG00000060642	-1.12413	0.00239	PIGV
Down	ENSG00000169967	-1.12318	0.0184	MAP3K2
Down	ENSG00000113161	-1.1225	0.0222	HMGCR
Down	ENSG00000106070	-1.11892	0.0461	GRB10
Down	ENSG00000064835	-1.11551	0.0269	POU1F1
Down	ENSG00000062096	-1.11072	0.0226	ARSF
Down	ENSG00000187714	-1.10991	0.0414	SLC18A3
Down	ENSG00000277603	-1.1085	0.0343	TPO
Down	ENSG00000005882	-1.10588	0.019	PDK2
Down	ENSG00000183668	-1.10527	0.017	PSG9
Down	ENSG00000115084	-1.10247	0.0337	SLC35F5
Down	ENSG00000109861	-1.09639	0.014	CTSC
Down	ENSG00000136982	-1.0962	0.0198	DSCC1
Down	ENSG00000100105	-1.09576	0.0166	PATZ1
Down	ENSG00000133985	-1.09503	0.021	TTC9
Down	ENSG00000197956	-1.09479	0.0124	S100A6
Down	ENSG00000123836	-1.09401	0.0418	PFKFB2
Down	ENSG00000172269	-1.09344	0.0174	DPAGT1
Down	ENSG00000261701	-1.08973	0.003	HPR
Down	ENSG00000054598	-1.08934	0.0153	FOXC1
Down	ENSG00000164404	-1.08621	0.0467	GDF9
Down	ENSG00000086506	-1.08264	0.014	HBQ1
Down	ENSG00000162961	-1.08191	0.0336	DPY30
Down	ENSG00000240184	-1.08102	0.0132	PCDHGC3
Down	ENSG00000127483	-1.07999	0.017	HP1BP3
Down	ENSG00000164733	-1.0789	0.0275	CTSB
Down	ENSG00000112893	-1.07687	0.00797	MAN2A1
Down	ENSG00000110075	-1.0758	0.00348	PPP6R3
Down	ENSG00000288199	-1.07391	0.0165	LSP1
Down	ENSG00000215421	-1.07338	0.0422	ZNF407
Down	ENSG00000282956	-1.07316	0.00121	MAGI1
Down	ENSG00000086159	-1.07191	0.00389	AQP6
Down	ENSG00000084463	-1.07067	0.0406	WBP11
Down	ENSG00000274854	-1.0698	0.00883	IGLV1-44
Down	ENSG00000182732	-1.06496	0.0487	RGS6
Down	ENSG00000100012	-1.06482	0.0128	SEC14L3
Down	ENSG00000284571	-1.06427	0.00854	FLII
Down	ENSG00000026751	-1.06313	0.0216	SLAMF7
Down	ENSG00000146678	-1.06229	0.0192	IGFBP1
Down	ENSG00000100564	-1.06207	0.0275	PIGH
Down	ENSG00000060982	-1.06151	0.0229	BCAT1
Down	ENSG00000196115	-1.05805	0.00121	ADAM5
Down	ENSG00000166228	-1.0571	0.00772	PCBD1
Down	ENSG00000153187	-1.05545	0.00304	HNRNPU
Down	ENSG00000184500	-1.05371	0.0118	PROS1
Down	ENSG00000158856	-1.04689	0.00907	DMTN
Down	ENSG00000207523	-1.04587	0.0364	SNORA66
Down	ENSG00000102271	-1.04439	0.0258	KLHL4
Down	ENSG00000123066	-1.04397	0.00937	MED13L
Down	ENSG00000164292	-1.03934	0.0153	RHOBTB3
Down	ENSG00000156395	-1.03745	0.0183	SORCS3
Down	ENSG00000089159	-1.03232	0.0286	PXN
Down	ENSG00000175073	-1.02733	0.0116	VCPIP1
Down	ENSG00000129084	-1.02708	0.0474	PSMA1
Down	ENSG00000185722	-1.02497	0.00136	ANKFY1
Down	ENSG00000167207	-1.0243	0.00852	NOD2
Down	ENSG00000104881	-1.02424	0.0177	PPP1R13L
Down	ENSG00000147588	-1.02394	0.0454	PMP2
Down	ENSG00000123975	-1.02347	0.0493	CKS2
Down	ENSG00000197045	-1.02336	0.00139	GMFB
Down	ENSG00000001084	-1.02213	0.00802	GCLC
Down	ENSG00000243958	-1.01718	0.0312	PSMB9
Down	ENSG00000288453	-1.01557	0.0119	DCAF15
Down	ENSG00000110046	-1.01534	0.0153	ATG2A
Down	ENSG00000131435	-1.01275	0.00907	PDLIM4
Down	ENSG00000137193	-1.01267	0.0289	PIM1
Down	ENSG00000285262	-1.01061	0.0201	MCPH1
Down	ENSG00000144711	-1.00402	0.00278	IQSEC1

## Sheet: DEGs GSE55235
Regulation	Ensembl ID	log2 Fold Change	Adj.Pval	Symbol
Up	ENSG00000086475	6.19394	2.81e-06	SEPHS1
Up	ENSG00000100227	5.75845	2.43e-06	POLDIP3
Up	ENSG00000124733	5.7476	2.15e-06	MEA1
Up	ENSG00000050628	5.21236	9.42e-06	PTGER3
Up	ENSG00000163083	4.84751	9.42e-06	INHBB
Up	ENSG00000185252	4.75755	1.27e-05	ZNF74
Up	ENSG00000083814	4.27826	6.4e-06	ZNF671
Up	ENSG00000101868	4.01516	4.47e-05	POLA1
Up	ENSG00000100335	3.93404	6.04e-05	MIEF1
Up	ENSG00000198089	3.86449	5.05e-05	SFI1
Up	ENSG00000085063	3.77962	0.00258	CD59
Up	ENSG00000113712	3.61655	0.000197	CSNK1A1
Up	ENSG00000169836	3.4727	9.09e-08	TACR3
Up	ENSG00000183248	3.3653	0.000334	PRR36
Up	ENSG00000283821	3.334	3.34e-05	MIR6875
Up	ENSG00000147421	3.28234	0.012	HMBOX1
Up	ENSG00000100196	3.26131	8.13e-07	KDELR3
Up	ENSG00000213672	3.2469	5.25e-05	NCKIPSD
Up	ENSG00000102890	3.2344	1.57e-08	ELMO3
Up	ENSG00000231179	3.21139	4.94e-05	MICB
Up	ENSG00000075223	3.12322	0.000659	SEMA3C
Up	ENSG00000198399	3.04174	0.000372	ITSN2
Up	ENSG00000109193	2.97048	0.000198	SULT1E1
Up	ENSG00000101871	2.96487	0.000819	MID1
Up	ENSG00000116560	2.93515	0.000138	SFPQ
Up	ENSG00000270800	2.89865	0.000285	RPS10-NUDT3
Up	ENSG00000137709	2.88947	0.00045	POU2F3
Up	ENSG00000089685	2.88673	0.000168	BIRC5
Up	ENSG00000149636	2.88156	8.66e-06	DSN1
Up	ENSG00000248871	2.82792	4.23e-05	TNFSF12-TNFSF13
Up	ENSG00000186468	2.82588	0.000186	RPS23
Up	ENSG00000138398	2.81272	8.61e-05	PPIG
Up	ENSG00000203797	2.81219	0.000203	DDO
Up	ENSG00000151006	2.81215	0.00297	PRSS53
Up	ENSG00000167325	2.75443	0.00229	RRM1
Up	ENSG00000263243	2.75365	0.000403	KRT12
Up	ENSG00000168779	2.7471	0.000297	SHOX2
Up	ENSG00000161091	2.72701	1e-05	MFSD12
Up	ENSG00000164654	2.67783	2.87e-06	MIOS
Up	ENSG00000130270	2.60654	1.44e-07	ATP8B3
Up	ENSG00000154654	2.58798	6.53e-06	NCAM2
Up	ENSG00000283783	2.57636	7.7e-06	MIR622
Up	ENSG00000103653	2.56375	0.0016	CSK
Up	ENSG00000188786	2.51753	1.01e-05	MTF1
Up	ENSG00000187840	2.49504	6.41e-05	EIF4EBP1
Up	ENSG00000134245	2.49433	1.44e-06	WNT2B
Up	ENSG00000116005	2.48059	0.000102	PCYOX1
Up	ENSG00000123545	2.46987	0.00137	NDUFAF4
Up	ENSG00000128607	2.43122	0.000248	KLHDC10
Up	ENSG00000168356	2.41316	0.00338	SCN11A
Up	ENSG00000104447	2.39853	1.46e-05	TRPS1
Up	ENSG00000131095	2.39351	0.000408	GFAP
Up	ENSG00000198300	2.37166	0.000194	PEG3
Up	ENSG00000091010	2.36949	0.00959	POU4F3
Up	ENSG00000140538	2.35946	5.04e-07	NTRK3
Up	ENSG00000118058	2.35189	0.000127	KMT2A
Up	ENSG00000133818	2.33916	0.0422	RRAS2
Up	ENSG00000281934	2.33174	0.00175	PRAMEF11
Up	ENSG00000196576	2.33009	3.86e-05	PLXNB2
Up	ENSG00000104388	2.31576	0.00037	RAB2A
Up	ENSG00000104388	2.31576	0.00037	RAB2A
Up	ENSG00000125746	2.30914	0.000495	EML2
Up	ENSG00000106524	2.30678	6.79e-07	ANKMY2
Up	ENSG00000081041	2.30374	0.000765	CXCL2
Up	ENSG00000010318	2.28478	0.0291	PHF7
Up	ENSG00000137504	2.28327	2.68e-07	CREBZF
Up	ENSG00000100599	2.2673	8.08e-05	RIN3
Up	ENSG00000158691	2.26073	0.0292	ZSCAN12
Up	ENSG00000284144	2.24419	0.0011	MIR6866
Up	ENSG00000157168	2.22582	2.91e-05	NRG1
Up	ENSG00000009950	2.19841	0.00031	MLXIPL
Up	ENSG00000162511	2.19051	0.00616	LAPTM5
Up	ENSG00000129932	2.18618	3.77e-06	DOHH
Up	ENSG00000265241	2.18193	0.000862	RBM8A
Up	ENSG00000006327	2.17013	0.000309	TNFRSF12A
Up	ENSG00000141068	2.16666	9.74e-05	KSR1
Up	ENSG00000110200	2.15893	0.00108	ANAPC15
Up	ENSG00000095752	2.1492	1.16e-06	IL11
Up	ENSG00000237517	2.14561	1.22e-05	DGCR5
Up	ENSG00000121058	2.13888	4.57e-06	COIL
Up	ENSG00000038532	2.12837	0.000471	CLEC16A
Up	ENSG00000092931	2.11912	3.21e-06	MFSD11
Up	ENSG00000138622	2.109	0.00149	HCN4
Up	ENSG00000162882	2.10774	0.00191	HAAO
Up	ENSG00000064933	2.10773	0.00262	PMS1
Up	ENSG00000283726	2.10706	0.000305	MIR5193
Up	ENSG00000106404	2.10109	8.39e-05	CLDN15
Up	ENSG00000132510	2.09752	4.92e-05	KDM6B
Up	ENSG00000104756	2.09065	3.99e-06	KCTD9
Up	ENSG00000108852	2.07884	5.13e-05	MPP2
Up	ENSG00000038382	2.07405	0.000514	TRIO
Up	ENSG00000132514	2.04863	3.61e-06	CLEC10A
Up	ENSG00000251201	2.04498	0.000364	TMED7-TICAM2
Up	ENSG00000076554	2.04036	0.0123	TPD52
Up	ENSG00000152465	2.02438	7.37e-05	NMT2
Up	ENSG00000108849	2.0173	0.00111	PPY
Up	ENSG00000141503	2.01582	0.000276	MINK1
Up	ENSG00000107745	2.01001	0.00842	MICU1
Up	ENSG00000142669	1.99226	0.000702	SH3BGRL3
Up	ENSG00000083844	1.97816	0.0113	ZNF264
Up	ENSG00000164877	1.97132	0.0029	MICALL2
Up	ENSG00000206530	1.95921	8.22e-07	CFAP44
Up	ENSG00000109501	1.95718	1.97e-05	WFS1
Up	ENSG00000144591	1.95675	3.94e-05	GMPPA
Up	ENSG00000134538	1.94903	2e-05	SLCO1B1
Up	ENSG00000101333	1.94318	0.000582	PLCB4
Up	ENSG00000100321	1.93071	0.00111	SYNGR1
Up	ENSG00000108946	1.92161	0.000176	PRKAR1A
Up	ENSG00000171522	1.907	0.000421	PTGER4
Up	ENSG00000087245	1.90244	0.00556	MMP2
Up	ENSG00000163833	1.89312	0.0133	FBXO40
Up	ENSG00000165506	1.88069	0.00334	DNAAF2
Up	ENSG00000171681	1.87999	5.47e-05	ATF7IP
Up	ENSG00000140332	1.878	0.000621	TLE3
Up	ENSG00000118816	1.86869	0.000591	CCNI
Up	ENSG00000169118	1.85531	0.0166	CSNK1G1
Up	ENSG00000065675	1.85159	7.75e-05	PRKCQ
Up	ENSG00000002586	1.83883	0.00024	CD99
Up	ENSG00000115884	1.83342	0.00365	SDC1
Up	ENSG00000100478	1.82975	0.00124	AP4S1
Up	ENSG00000105556	1.81715	0.00176	MIER2
Up	ENSG00000181631	1.81367	0.00207	P2RY13
Up	ENSG00000047315	1.81195	0.0482	POLR2B
Up	ENSG00000196876	1.81078	0.00205	SCN8A
Up	ENSG00000115935	1.80235	0.00024	WIPF1
Up	ENSG00000169297	1.7992	0.0011	NR0B1
Up	ENSG00000008130	1.79107	0.000219	NADK
Up	ENSG00000159899	1.79071	0.00227	NPR2
Up	ENSG00000012983	1.78655	9.79e-05	MAP4K5
Up	ENSG00000213190	1.77363	0.00959	MLLT11
Up	ENSG00000162777	1.76282	0.0337	DENND2D
Up	ENSG00000123159	1.7602	0.00272	GIPC1
Up	ENSG00000171564	1.75524	0.00316	FGB
Up	ENSG00000078328	1.74977	0.00272	RBFOX1
Up	ENSG00000283777	1.74698	0.00235	CANX
Up	ENSG00000070371	1.7441	0.00977	CLTCL1
Up	ENSG00000091181	1.73179	0.000771	IL5RA
Up	ENSG00000213015	1.71589	0.0169	ZNF580
Up	ENSG00000124253	1.71048	1.56e-05	PCK1
Up	ENSG00000118004	1.69859	0.00898	COLEC11
Up	ENSG00000164307	1.69486	0.00451	ERAP1
Up	ENSG00000184216	1.69158	0.000102	IRAK1
Up	ENSG00000148218	1.68429	2.81e-06	ALAD
Up	ENSG00000142675	1.68412	0.000667	CNKSR1
Up	ENSG00000184012	1.68044	0.000987	TMPRSS2
Up	ENSG00000275444	1.67702	0.00556	DEFB4B
Up	ENSG00000281917	1.66776	0.00123	SLC16A1
Up	ENSG00000131203	1.66766	0.000276	IDO1
Up	ENSG00000143119	1.6652	0.000943	CD53
Up	ENSG00000167258	1.65852	0.01	CDK12
Up	ENSG00000114349	1.65611	0.00983	GNAT1
Up	ENSG00000197429	1.64976	0.00504	IPP
Up	ENSG00000151247	1.64908	0.0318	EIF4E
Up	ENSG00000198464	1.64495	0.00183	ZNF480
Up	ENSG00000099949	1.64138	0.0172	LZTR1
Up	ENSG00000047936	1.634	0.0335	ROS1
Up	ENSG00000103591	1.62998	0.00501	AAGAB
Up	ENSG00000117523	1.62158	0.000409	PRRC2C
Up	ENSG00000101197	1.62027	0.0203	BIRC7
Up	ENSG00000163516	1.60785	0.00134	ANKZF1
Up	ENSG00000052749	1.60735	0.000264	RRP12
Up	ENSG00000163288	1.60537	0.00167	GABRB1
Up	ENSG00000102970	1.60376	8.56e-05	CCL17
Up	ENSG00000282110	1.60315	0.0142	MAPK4
Up	ENSG00000116962	1.59321	7.66e-05	NID1
Up	ENSG00000117122	1.58512	0.0271	MFAP2
Up	ENSG00000118503	1.58217	0.00142	TNFAIP3
Up	ENSG00000171109	1.57943	0.0172	MFN1
Up	ENSG00000001084	1.57797	6.28e-05	GCLC
Up	ENSG00000282928	1.57626	0.00104	MAP4K1
Up	ENSG00000008256	1.57602	0.002	CYTH3
Up	ENSG00000080561	1.57504	0.00148	MID2
Up	ENSG00000100258	1.56992	0.00931	LMF2
Up	ENSG00000164574	1.56354	0.0283	GALNT10
Up	ENSG00000197467	1.54998	9.44e-05	COL13A1
Up	ENSG00000140961	1.5389	0.00423	OSGIN1
Up	ENSG00000185668	1.53584	0.0028	POU3F1
Up	ENSG00000284238	1.53529	1.98e-06	TOP3A
Up	ENSG00000160293	1.53116	0.0071	VAV2
Up	ENSG00000140479	1.5289	0.00108	PCSK6
Up	ENSG00000135902	1.52756	0.00171	CHRND
Up	ENSG00000150768	1.52519	8.74e-06	DLAT
Up	ENSG00000003056	1.52501	0.00552	M6PR
Up	ENSG00000138688	1.52229	0.000286	KIAA1109
Up	ENSG00000094914	1.5209	0.000293	AAAS
Up	ENSG00000170653	1.51933	0.00128	ATF7
Up	ENSG00000085377	1.51709	0.0028	PREP
Up	ENSG00000164111	1.51403	0.0418	ANXA5
Up	ENSG00000074181	1.51073	0.000303	NOTCH3
Up	ENSG00000092208	1.50545	0.0397	GEMIN2
Up	ENSG00000089597	1.49774	0.0113	GANAB
Up	ENSG00000150093	1.49427	0.000316	ITGB1
Up	ENSG00000282657	1.49245	0.0172	IGHM
Up	ENSG00000221978	1.48896	0.0164	CCNL2
Up	ENSG00000005020	1.47902	8.89e-05	SKAP2
Up	ENSG00000142556	1.47789	0.012	ZNF614
Up	ENSG00000115392	1.46302	0.00131	FANCL
Up	ENSG00000255423	1.45877	0.00319	EBLN2
Up	ENSG00000164100	1.45539	0.000507	NDST3
Up	ENSG00000288118	1.45278	0.00386	GLUD2
Up	ENSG00000155760	1.45257	0.00364	FZD7
Up	ENSG00000091039	1.45195	0.00157	OSBPL8
Up	ENSG00000168405	1.45008	0.00023	CMAHP
Up	ENSG00000196628	1.44735	0.000832	TCF4
Up	ENSG00000068137	1.44451	0.00297	PLEKHH3
Up	ENSG00000147202	1.44162	0.000236	DIAPH2
Up	ENSG00000184840	1.44032	1.22e-05	TMED9
Up	ENSG00000114698	1.43996	0.0165	PLSCR4
Up	ENSG00000155506	1.43961	0.043	LARP1
Up	ENSG00000167081	1.43375	0.0117	PBX3
Up	ENSG00000248643	1.43366	0.0215	RBM14-RBM4
Up	ENSG00000112081	1.42835	0.0353	SRSF3
Up	ENSG00000165215	1.42385	0.000244	CLDN3
Up	ENSG00000129055	1.42168	0.000781	ANAPC13
Up	ENSG00000276701	1.41776	0.00329	MIF
Up	ENSG00000183801	1.4176	0.00892	OLFML1
Up	ENSG00000087074	1.4169	0.0106	PPP1R15A
Up	ENSG00000206073	1.41638	0.00781	SERPINB4
Up	ENSG00000113522	1.41629	0.00247	RAD50
Up	ENSG00000116688	1.41531	0.0455	MFN2
Up	ENSG00000235915	1.41349	0.000336	LST1
Up	ENSG00000121966	1.41319	0.00128	CXCR4
Up	ENSG00000144671	1.41186	0.00404	SLC22A14
Up	ENSG00000150961	1.40798	0.00381	SEC24D
Up	ENSG00000215908	1.40465	0.00272	CROCCP2
Up	ENSG00000277633	1.39937	0.00016	IGHG1
Up	ENSG00000100307	1.3968	0.000328	CBX7
Up	ENSG00000141655	1.39657	0.00704	TNFRSF11A
Up	ENSG00000001631	1.39583	0.000792	KRIT1
Up	ENSG00000096401	1.39419	0.00704	CDC5L
Up	ENSG00000096401	1.39419	0.00704	CDC5L
Up	ENSG00000177494	1.39316	0.00646	ZBED2
Up	ENSG00000111737	1.39275	0.0101	RAB35
Up	ENSG00000119321	1.3926	0.000147	FKBP15
Up	ENSG00000275565	1.38871	0.000745	ALOX5
Up	ENSG00000111269	1.3886	0.0207	CREBL2
Up	ENSG00000146457	1.38847	5.09e-05	WTAP
Up	ENSG00000227118	1.3816	3.94e-05	BTF3P13
Up	ENSG00000084110	1.37658	6.36e-05	HAL
Up	ENSG00000156103	1.36944	0.00105	MMP16
Up	ENSG00000167658	1.36929	0.00861	EEF2
Up	ENSG00000284250	1.36784	0.0071	MIR6516
Up	ENSG00000284250	1.36784	0.0071	MIR6516
Up	ENSG00000162645	1.36502	0.00227	GBP2
Up	ENSG00000061676	1.364	0.00182	NCKAP1
Up	ENSG00000168487	1.36113	1.78e-05	BMP1
Up	ENSG00000072840	1.35701	0.00274	EVC
Up	ENSG00000003137	1.35149	0.000173	CYP26B1
Up	ENSG00000182165	1.35082	0.0181	TP53TG1
Up	ENSG00000108443	1.34976	0.043	RPS6KB1
Up	ENSG00000132692	1.34967	8.81e-05	BCAN
Up	ENSG00000169131	1.34902	0.00201	ZNF354A
Up	ENSG00000236250	1.34789	0.0176	STK19
Up	ENSG00000242372	1.34674	5.69e-05	EIF6
Up	ENSG00000159289	1.34628	0.00892	GOLGA6A
Up	ENSG00000121310	1.33947	0.00534	ECHDC2
Up	ENSG00000011677	1.33854	0.00541	GABRA3
Up	ENSG00000254806	1.33507	0.0164	SYS1-DBNDD2
Up	ENSG00000135930	1.33455	0.000237	EIF4E2
Up	ENSG00000063177	1.33454	0.016	RPL18
Up	ENSG00000155368	1.33204	0.013	DBI
Up	ENSG00000171189	1.33187	0.0076	GRIK1
Up	ENSG00000274726	1.3316	0.000152	ARHGEF10
Up	ENSG00000164494	1.33039	5.47e-05	PDSS2
Up	ENSG00000168938	1.3294	0.0344	PPIC
Up	ENSG00000160014	1.32894	0.000206	CALM3
Up	ENSG00000136932	1.32555	0.00677	TRMO
Up	ENSG00000183087	1.32515	0.00549	GAS6
Up	ENSG00000244038	1.3248	0.00807	DDOST
Up	ENSG00000102978	1.32435	0.00122	POLR2C
Up	ENSG00000235307	1.31877	0.00113	BRD2
Up	ENSG00000163464	1.3166	5.23e-05	CXCR1
Up	ENSG00000177301	1.31543	0.032	KCNA2
Up	ENSG00000111445	1.31466	0.0112	RFC5
Up	ENSG00000196812	1.31391	0.000434	ZSCAN16
Up	ENSG00000164900	1.31259	0.00567	GBX1
Up	ENSG00000163624	1.31194	5.69e-05	CDS1
Up	ENSG00000136738	1.30963	0.000584	STAM
Up	ENSG00000274137	1.30941	0.0028	MYOM2
Up	ENSG00000102606	1.30688	0.0269	ARHGEF7
Up	ENSG00000163586	1.30605	0.00596	FABP1
Up	ENSG00000233490	1.30455	0.00971	GPSM3
Up	ENSG00000134531	1.29911	0.000765	EMP1
Up	ENSG00000136842	1.29576	0.0233	TMOD1
Up	ENSG00000173852	1.29472	0.000182	DPY19L1
Up	ENSG00000170289	1.29335	0.0153	CNGB3
Up	ENSG00000224313	1.29292	0.0361	DXO
Up	ENSG00000111490	1.29185	0.00628	TBC1D30
Up	ENSG00000122432	1.29155	0.000179	SPATA1
Up	ENSG00000111665	1.28221	0.0447	CDCA3
Up	ENSG00000121858	1.27911	0.0234	TNFSF10
Up	ENSG00000242386	1.27436	0.000102	HLA-DMB
Up	ENSG00000126214	1.27112	0.0193	KLC1
Up	ENSG00000236256	1.26939	0.000682	DIAPH2-AS1
Up	ENSG00000060138	1.26899	0.0115	YBX3
Up	ENSG00000196263	1.26817	0.0145	ZNF471
Up	ENSG00000183150	1.26748	0.000119	GPR19
Up	ENSG00000118217	1.26388	0.000792	ATF6
Up	ENSG00000169035	1.26034	0.0256	KLK7
Up	ENSG00000281484	1.25886	0.000182	BTG3
Up	ENSG00000160050	1.25488	0.000348	CCDC28B
Up	ENSG00000153317	1.25448	0.013	ASAP1
Up	ENSG00000072042	1.25005	0.0116	RDH11
Up	ENSG00000168434	1.24881	0.00111	COG7
Up	ENSG00000166261	1.24847	0.000186	ZNF202
Up	ENSG00000205138	1.2432	0.00157	SDHAF1
Up	ENSG00000005810	1.24305	0.000326	MYCBP2
Up	ENSG00000069493	1.24232	0.00178	CLEC2D
Up	ENSG00000120688	1.24147	0.017	WBP4
Up	ENSG00000136026	1.24039	0.000304	CKAP4
Up	ENSG00000168065	1.23608	0.00191	SLC22A11
Up	ENSG00000275211	1.23545	9.31e-05	CYP2D6
Up	ENSG00000164975	1.23432	9.61e-05	SNAPC3
Up	ENSG00000254550	1.23335	0.00534	OMP
Up	ENSG00000285493	1.22915	0.00786	NRL
Up	ENSG00000174738	1.2193	0.0172	NR1D2
Up	ENSG00000136859	1.21839	4.66e-05	ANGPTL2
Up	ENSG00000076604	1.21677	0.0216	TRAF4
Up	ENSG00000173535	1.21639	0.0311	TNFRSF10C
Up	ENSG00000079950	1.21579	0.0311	STX7
Up	ENSG00000107938	1.21175	0.0245	EDRF1
Up	ENSG00000130830	1.20952	0.000297	MPP1
Up	ENSG00000197616	1.20863	0.000503	MYH6
Up	ENSG00000101938	1.20831	0.00229	CHRDL1
Up	ENSG00000157005	1.2073	0.0303	SST
Up	ENSG00000100865	1.20715	0.000297	CINP
Up	ENSG00000242247	1.20689	0.0122	ARFGAP3
Up	ENSG00000007933	1.20641	0.0306	FMO3
Up	ENSG00000025039	1.2055	0.00838	RRAGD
Up	ENSG00000181418	1.20521	0.00188	DDN
Up	ENSG00000141380	1.20503	6.92e-05	SS18
Up	ENSG00000121774	1.20447	0.0121	KHDRBS1
Up	ENSG00000149292	1.20404	0.000617	TTC12
Up	ENSG00000136108	1.20403	0.0291	CKAP2
Up	ENSG00000134250	1.20111	0.000479	NOTCH2
Up	ENSG00000185813	1.19696	0.00825	PCYT2
Up	ENSG00000185813	1.19696	0.00825	PCYT2
Up	ENSG00000177479	1.19226	0.00118	ARIH2
Up	ENSG00000277030	1.19039	0.000407	MIR8071-2
Up	ENSG00000275837	1.18876	0.000463	SMARCB1
Up	ENSG00000175274	1.188	0.0106	TP53I11
Up	ENSG00000117335	1.18005	0.0132	CD46
Up	ENSG00000162545	1.17975	0.000426	CAMK2N1
Up	ENSG00000171298	1.17833	0.0028	GAA
Up	ENSG00000090857	1.17402	0.00276	PDPR
Up	ENSG00000119535	1.17243	0.000336	CSF3R
Up	ENSG00000120314	1.16861	0.00873	WDR55
Up	ENSG00000120215	1.1666	0.0193	MLANA
Up	ENSG00000262327	1.16512	0.0404	AGK
Up	ENSG00000114354	1.16479	0.00975	TFG
Up	ENSG00000085185	1.16426	0.0485	BCORL1
Up	ENSG00000177600	1.16166	0.0201	RPLP2
Up	ENSG00000124225	1.16153	0.00085	PMEPA1
Up	ENSG00000174804	1.15952	0.00946	FZD4
Up	ENSG00000159082	1.15847	0.00451	SYNJ1
Up	ENSG00000105443	1.15648	0.000689	CYTH2
Up	ENSG00000119718	1.1564	0.000179	EIF2B2
Up	ENSG00000136546	1.15257	0.00449	SCN7A
Up	ENSG00000279078	1.14791	0.00384	SND1-IT1
Up	ENSG00000115840	1.14656	0.000842	SLC25A12
Up	ENSG00000113389	1.14616	0.0399	NPR3
Up	ENSG00000131620	1.14581	0.0207	ANO1
Up	ENSG00000120805	1.14263	0.00156	ARL1
Up	ENSG00000135547	1.14115	0.00931	HEY2
Up	ENSG00000101280	1.13824	6.53e-05	ANGPT4
Up	ENSG00000089472	1.13528	0.00102	HEPH
Up	ENSG00000136478	1.13485	0.0487	TEX2
Up	ENSG00000179909	1.13482	0.00271	ZNF154
Up	ENSG00000107295	1.13231	0.0464	SH3GL2
Up	ENSG00000185104	1.13174	0.0125	FAF1
Up	ENSG00000011132	1.13055	0.0044	APBA3
Up	ENSG00000283482	1.13044	0.00155	SNORA41
Up	ENSG00000114487	1.13006	0.00227	MORC1
Up	ENSG00000122863	1.12988	0.0106	CHST3
Up	ENSG00000116984	1.12872	0.0167	MTR
Up	ENSG00000131778	1.1274	0.0158	CHD1L
Up	ENSG00000187239	1.12622	0.00107	FNBP1
Up	ENSG00000133422	1.12544	0.00903	MORC2
Up	ENSG00000144061	1.1234	0.0192	NPHP1
Up	ENSG00000282958	1.12064	0.000675	HNRNPR
Up	ENSG00000173457	1.11975	0.0237	PPP1R14B
Up	ENSG00000169075	1.11465	0.00877	BRD7P3
Up	ENSG00000085872	1.11168	0.00454	CHERP
Up	ENSG00000151923	1.11089	0.000248	TIAL1
Up	ENSG00000233448	1.10981	0.000996	PMS2P9
Up	ENSG00000275013	1.10863	0.0312	PRAME
Up	ENSG00000113580	1.10619	0.00131	NR3C1
Up	ENSG00000125815	1.10311	0.00017	CST8
Up	ENSG00000240505	1.09829	0.000918	TNFRSF13B
Up	ENSG00000004700	1.09763	0.0236	RECQL
Up	ENSG00000243646	1.09589	0.000114	IL10RB
Up	ENSG00000128694	1.09281	0.0106	OSGEPL1
Up	ENSG00000119414	1.08976	0.0226	PPP6C
Up	ENSG00000070601	1.08866	0.0113	FRMPD1
Up	ENSG00000236144	1.08829	0.0469	TMEM147-AS1
Up	ENSG00000169777	1.08702	0.0336	TAS2R1
Up	ENSG00000249115	1.08262	0.00384	HAUS5
Up	ENSG00000284468	1.08206	0.00808	SLC25A24
Up	ENSG00000110925	1.08174	0.00267	CSRNP2
Up	ENSG00000088538	1.08124	0.0145	DOCK3
Up	ENSG00000088888	1.0809	0.0047	MAVS
Up	ENSG00000117139	1.07796	0.00123	KDM5B
Up	ENSG00000138172	1.07722	0.00219	CALHM2
Up	ENSG00000114796	1.07674	0.00414	KLHL24
Up	ENSG00000067248	1.07501	0.000143	DHX29
Up	ENSG00000114646	1.07456	0.000276	CSPG5
Up	ENSG00000161202	1.07351	0.000299	DVL3
Up	ENSG00000143164	1.07281	0.0265	DCAF6
Up	ENSG00000108423	1.0689	0.023	TUBD1
Up	ENSG00000174238	1.06748	0.00925	PITPNA
Up	ENSG00000121680	1.06694	0.0245	PEX16
Up	ENSG00000101608	1.06693	0.000987	MYL12A
Up	ENSG00000073464	1.06476	0.00389	CLCN4
Up	ENSG00000054523	1.06426	0.0183	KIF1B
Up	ENSG00000159450	1.06408	0.00423	TCHH
Up	ENSG00000130429	1.05928	0.00271	ARPC1B
Up	ENSG00000105668	1.05833	0.00845	UPK1A
Up	ENSG00000157978	1.05716	0.000613	LDLRAP1
Up	ENSG00000171608	1.05609	0.0125	PIK3CD
Up	ENSG00000099625	1.05598	0.0296	CBARP
Up	ENSG00000283122	1.0541	0.00176	HYMAI
Up	ENSG00000127515	1.05389	0.00773	OR7A10
Up	ENSG00000127837	1.05274	0.00176	AAMP
Up	ENSG00000167394	1.05215	0.00231	ZNF668
Up	ENSG00000100483	1.05121	0.0105	VCPKMT
Up	ENSG00000204434	1.04962	0.000235	POTEKP
Up	ENSG00000121749	1.04794	0.0119	TBC1D15
Up	ENSG00000166501	1.04655	0.0169	PRKCB
Up	ENSG00000107104	1.04161	0.0201	KANK1
Up	ENSG00000284254	1.03996	0.0128	HNRNPH1
Up	ENSG00000198873	1.03914	0.0311	GRK5
Up	ENSG00000198121	1.0391	6.47e-05	LPAR1
Up	ENSG00000069966	1.03899	0.0226	GNB5
Up	ENSG00000073417	1.0382	0.0191	PDE8A
Up	ENSG00000111642	1.03776	0.00124	CHD4
Up	ENSG00000172572	1.03587	0.0421	PDE3A
Up	ENSG00000158480	1.03567	0.00826	SPATA2
Up	ENSG00000172663	1.03301	0.0472	TMEM134
Up	ENSG00000121552	1.03064	3.08e-05	CSTA
Up	ENSG00000004975	1.02839	0.000507	DVL2
Up	ENSG00000108556	1.02633	0.0178	CHRNE
Up	ENSG00000276644	1.02632	0.00271	DACH1
Up	ENSG00000029153	1.02548	0.0365	ARNTL2
Up	ENSG00000100129	1.02478	0.0382	EIF3L
Up	ENSG00000167755	1.02323	0.000672	KLK6
Up	ENSG00000171408	1.02319	9.04e-05	PDE7B
Up	ENSG00000107263	1.0194	0.016	RAPGEF1
Up	ENSG00000136816	1.0166	0.00122	TOR1B
Up	ENSG00000171204	1.01655	0.0395	TMEM126B
Up	ENSG00000107262	1.01624	0.000206	BAG1
Up	ENSG00000105767	1.01466	0.00384	CADM4
Up	ENSG00000143753	1.01402	0.00311	DEGS1
Up	ENSG00000175097	1.01222	0.00848	RAG2
Up	ENSG00000172037	1.01198	0.0176	LAMB2
Up	ENSG00000112769	1.01057	0.000858	LAMA4
Up	ENSG00000170396	1.00392	0.00975	ZNF804A
Up	ENSG00000168484	1.00313	0.0446	SFTPC
Up	ENSG00000139921	1.00218	0.0217	TMX1
Down	ENSG00000107929	-5.26561	1.01e-05	LARP4B
Down	ENSG00000153956	-5.0551	4.57e-06	CACNA2D1
Down	ENSG00000240583	-4.08193	1.41e-05	AQP1
Down	ENSG00000071889	-3.89089	2.74e-05	FAM3A
Down	ENSG00000136688	-3.83983	4.82e-08	IL36G
Down	ENSG00000075275	-3.82063	1.29e-08	CELSR1
Down	ENSG00000169896	-3.68346	2.93e-07	ITGAM
Down	ENSG00000273735	-3.64575	2.25e-06	KIR3DL2
Down	ENSG00000154473	-3.6283	2.01e-05	BUB3
Down	ENSG00000197408	-3.60228	0.000111	CYP2B6
Down	ENSG00000070808	-3.54973	3.95e-06	CAMK2A
Down	ENSG00000172236	-3.50855	4.74e-06	TPSAB1
Down	ENSG00000277104	-3.46538	8.1e-09	TADA2A
Down	ENSG00000107077	-3.41196	6.65e-05	KDM4C
Down	ENSG00000171735	-3.37273	8.44e-08	CAMTA1
Down	ENSG00000116478	-3.33318	2.71e-08	HDAC1
Down	ENSG00000169347	-3.32313	3.33e-08	GP2
Down	ENSG00000162552	-3.31134	3.44e-07	WNT4
Down	ENSG00000179299	-3.28049	1.44e-06	NSUN7
Down	ENSG00000105227	-3.22828	3.61e-06	PRX
Down	ENSG00000144677	-3.19279	0.00301	CTDSPL
Down	ENSG00000137947	-3.19147	6.26e-05	GTF2B
Down	ENSG00000280501	-3.09966	6.86e-10	CEACAM7
Down	ENSG00000106245	-3.08704	4.03e-05	BUD31
Down	ENSG00000179277	-3.03161	5.17e-05	MEIS3P1
Down	ENSG00000003989	-3.01906	3.99e-06	SLC7A2
Down	ENSG00000095596	-3.01821	5.46e-05	CYP26A1
Down	ENSG00000055130	-2.96301	9.97e-05	CUL1
Down	ENSG00000170004	-2.95493	1.53e-08	CHD3
Down	ENSG00000099860	-2.94731	3.99e-06	GADD45B
Down	ENSG00000058404	-2.92871	3.94e-05	CAMK2B
Down	ENSG00000092529	-2.90115	3.34e-06	CAPN3
Down	ENSG00000005022	-2.89675	4.03e-07	SLC25A5
Down	ENSG00000130175	-2.88852	4.92e-07	PRKCSH
Down	ENSG00000196092	-2.81388	0.0126	PAX5
Down	ENSG00000101892	-2.81206	0.0328	ATP1B4
Down	ENSG00000008226	-2.80465	0.00336	DLEC1
Down	ENSG00000158516	-2.80432	2.17e-05	CPA2
Down	ENSG00000081148	-2.8028	9.44e-07	IMPG2
Down	ENSG00000284227	-2.73526	0.00024	DCHS2
Down	ENSG00000111145	-2.71996	1.7e-05	ELK3
Down	ENSG00000116183	-2.6683	8.57e-05	PAPPA2
Down	ENSG00000187048	-2.6528	0.00021	CYP4A11
Down	ENSG00000102239	-2.64599	1.44e-07	BRS3
Down	ENSG00000050165	-2.64368	1.44e-06	DKK3
Down	ENSG00000081923	-2.62695	1.17e-06	ATP8B1
Down	ENSG00000136155	-2.57894	0.00448	SCEL
Down	ENSG00000111732	-2.57294	0.00256	AICDA
Down	ENSG00000131018	-2.56074	0.00089	SYNE1
Down	ENSG00000213406	-2.49439	0.000336	ANXA2P1
Down	ENSG00000111684	-2.49219	2.37e-06	LPCAT3
Down	ENSG00000125735	-2.49077	0.000467	TNFSF14
Down	ENSG00000163751	-2.48899	7.58e-05	CPA3
Down	ENSG00000215105	-2.48887	4.49e-08	TTC3P1
Down	ENSG00000168887	-2.47588	1.86e-06	C2orf68
Down	ENSG00000171885	-2.46703	2.67e-06	AQP4
Down	ENSG00000096696	-2.4622	0.0464	DSP
Down	ENSG00000188603	-2.45698	1.58e-07	CLN3
Down	ENSG00000138785	-2.45581	4.14e-05	INTS12
Down	ENSG00000123095	-2.44656	1.17e-06	BHLHE41
Down	ENSG00000258818	-2.43448	4.58e-05	RNASE4
Down	ENSG00000243137	-2.43358	5.69e-05	PSG4
Down	ENSG00000091831	-2.42668	0.0138	ESR1
Down	ENSG00000277390	-2.42542	1.34e-07	APOL5
Down	ENSG00000150636	-2.40786	1.27e-05	CCDC102B
Down	ENSG00000161813	-2.40035	0.00461	LARP4
Down	ENSG00000154099	-2.3898	0.0422	DNAAF1
Down	ENSG00000182195	-2.38335	0.00048	LDOC1
Down	ENSG00000121390	-2.37641	4.95e-05	PSPC1
Down	ENSG00000182621	-2.37496	0.0286	PLCB1
Down	ENSG00000086061	-2.3704	3.69e-06	DNAJA1
Down	ENSG00000108094	-2.35812	1e-05	CUL2
Down	ENSG00000234487	-2.33976	0.00292	HLA-F
Down	ENSG00000139597	-2.31734	0.00173	N4BP2L1
Down	ENSG00000029534	-2.29271	5.91e-05	ANK1
Down	ENSG00000138756	-2.28792	0.00102	BMP2K
Down	ENSG00000262826	-2.27515	2.93e-07	INTS3
Down	ENSG00000138640	-2.24226	0.000282	FAM13A
Down	ENSG00000120697	-2.23266	0.00988	ALG5
Down	ENSG00000154642	-2.22876	0.0017	C21orf91
Down	ENSG00000145287	-2.22368	0.00237	PLAC8
Down	ENSG00000264522	-2.21868	0.000212	OTUD7B
Down	ENSG00000169857	-2.19733	0.00292	AVEN
Down	ENSG00000138311	-2.18274	9.69e-05	ZNF365
Down	ENSG00000144746	-2.18233	0.000169	ARL6IP5
Down	ENSG00000119509	-2.16571	1.56e-05	INVS
Down	ENSG00000151012	-2.16351	0.000149	SLC7A11
Down	ENSG00000162063	-2.16076	4.74e-09	CCNF
Down	ENSG00000171634	-2.13579	2.31e-06	BPTF
Down	ENSG00000135407	-2.12064	0.000203	AVIL
Down	ENSG00000224168	-2.1164	2.44e-06	TRIM31
Down	ENSG00000109220	-2.11343	1.43e-05	CHIC2
Down	ENSG00000084234	-2.1007	9.2e-05	APLP2
Down	ENSG00000061794	-2.09521	1.57e-08	MRPS35
Down	ENSG00000011332	-2.08459	0.00231	DPF1
Down	ENSG00000167193	-2.06562	0.000255	CRK
Down	ENSG00000086717	-2.05292	7.07e-08	PPEF1
Down	ENSG00000168515	-2.04177	0.000682	SCGB1D1
Down	ENSG00000133574	-2.04109	0.000791	GIMAP4
Down	ENSG00000077348	-2.03734	0.000169	EXOSC5
Down	ENSG00000072786	-2.0358	2.37e-06	STK10
Down	ENSG00000173227	-2.03065	0.000102	SYT12
Down	ENSG00000110090	-2.02784	4.95e-05	CPT1A
Down	ENSG00000007372	-2.02752	0.0102	PAX6
Down	ENSG00000114784	-2.0143	0.0321	EIF1B
Down	ENSG00000083937	-2.00607	0.00775	CHMP2B
Down	ENSG00000121022	-1.99988	0.00247	COPS5
Down	ENSG00000124935	-1.99631	0.00139	SCGB1D2
Down	ENSG00000000419	-1.98913	0.000266	DPM1
Down	ENSG00000103507	-1.97852	0.000345	BCKDK
Down	ENSG00000166311	-1.96609	3.9e-06	SMPD1
Down	ENSG00000130762	-1.94781	0.00629	ARHGEF16
Down	ENSG00000100867	-1.94528	0.000188	DHRS2
Down	ENSG00000104763	-1.94405	1.88e-06	ASAH1
Down	ENSG00000110079	-1.9413	8.75e-06	MS4A4A
Down	ENSG00000197714	-1.93116	0.0108	ZNF460
Down	ENSG00000114270	-1.9286	0.00231	COL7A1
Down	ENSG00000185085	-1.92392	0.000104	INTS5
Down	ENSG00000267855	-1.9213	5.06e-08	NDUFA7
Down	ENSG00000171956	-1.92078	0.0065	FOXB1
Down	ENSG00000141551	-1.91677	0.00429	CSNK1D
Down	ENSG00000186280	-1.90414	8.94e-05	KDM4D
Down	ENSG00000061936	-1.89681	0.000102	SFSWAP
Down	ENSG00000186832	-1.89235	0.02	KRT16
Down	ENSG00000180016	-1.88886	2.9e-05	OR1E1
Down	ENSG00000216740	-1.88303	0.000182	ANXA2P3
Down	ENSG00000119638	-1.87857	0.000527	NEK9
Down	ENSG00000143196	-1.87219	6.53e-05	DPT
Down	ENSG00000158856	-1.86598	0.000409	DMTN
Down	ENSG00000135506	-1.8639	9.16e-05	OS9
Down	ENSG00000142973	-1.85802	0.000138	CYP4B1
Down	ENSG00000127914	-1.84511	0.00359	AKAP9
Down	ENSG00000151657	-1.81876	0.0139	KIN
Down	ENSG00000177542	-1.81606	0.00534	SLC25A22
Down	ENSG00000102871	-1.81595	0.000477	TRADD
Down	ENSG00000067208	-1.81353	0.046	EVI5
Down	ENSG00000166833	-1.80758	0.000196	NAV2
Down	ENSG00000261150	-1.80483	0.000613	EPPK1
Down	ENSG00000135845	-1.80335	0.000336	PIGC
Down	ENSG00000106927	-1.80195	3.02e-07	AMBP
Down	ENSG00000260230	-1.79518	0.000546	FRRS1L
Down	ENSG00000165584	-1.79195	0.0134	SSX3
Down	ENSG00000115594	-1.76404	3.08e-05	IL1R1
Down	ENSG00000182979	-1.7607	0.00028	MTA1
Down	ENSG00000102796	-1.75699	0.00441	DHRS12
Down	ENSG00000158796	-1.7521	0.000282	DEDD
Down	ENSG00000135862	-1.74184	0.000237	LAMC1
Down	ENSG00000158874	-1.73537	0.000237	APOA2
Down	ENSG00000137825	-1.73394	0.000255	ITPKA
Down	ENSG00000130940	-1.72687	0.0159	CASZ1
Down	ENSG00000100578	-1.72352	3.94e-05	KIAA0586
Down	ENSG00000254709	-1.72262	2.62e-05	IGLL5
Down	ENSG00000171208	-1.71827	9.31e-05	NETO2
Down	ENSG00000119004	-1.69701	1.66e-05	CYP20A1
Down	ENSG00000164733	-1.68963	0.000652	CTSB
Down	ENSG00000171824	-1.68931	0.00333	EXOSC10
Down	ENSG00000158161	-1.68839	0.0219	EYA3
Down	ENSG00000121101	-1.68578	0.00203	TEX14
Down	ENSG00000186895	-1.68237	0.000276	FGF3
Down	ENSG00000134375	-1.67728	8.05e-07	TIMM17A
Down	ENSG00000106571	-1.669	0.0029	GLI3
Down	ENSG00000111775	-1.6652	0.000128	COX6A1
Down	ENSG00000141753	-1.65913	3.08e-05	IGFBP4
Down	ENSG00000010704	-1.65745	0.000143	HFE
Down	ENSG00000103126	-1.65506	0.000125	AXIN1
Down	ENSG00000111880	-1.6524	9.69e-05	RNGTT
Down	ENSG00000284774	-1.64271	0.0292	HSF1
Down	ENSG00000151577	-1.64141	0.00131	DRD3
Down	ENSG00000143727	-1.64052	1.04e-05	ACP1
Down	ENSG00000007923	-1.63751	0.0129	DNAJC11
Down	ENSG00000180370	-1.63544	5.34e-05	PAK2
Down	ENSG00000283448	-1.63158	1.17e-05	GPR1
Down	ENSG00000171611	-1.62168	0.00435	PTCRA
Down	ENSG00000182871	-1.61722	0.000102	COL18A1
Down	ENSG00000185201	-1.61442	4.03e-05	IFITM2
Down	ENSG00000185246	-1.60688	0.000479	PRPF39
Down	ENSG00000100532	-1.6062	0.00187	CGRRF1
Down	ENSG00000206066	-1.59876	0.000132	IGLL3P
Down	ENSG00000043143	-1.58661	0.0107	JADE2
Down	ENSG00000178966	-1.58622	0.00284	RMI1
Down	ENSG00000140009	-1.58355	0.00295	ESR2
Down	ENSG00000105778	-1.58312	0.000616	AVL9
Down	ENSG00000276787	-1.58072	0.00143	FAN1
Down	ENSG00000055957	-1.57492	0.000409	ITIH1
Down	ENSG00000168878	-1.57425	0.00911	SFTPB
Down	ENSG00000133315	-1.57113	1.35e-05	MACROD1
Down	ENSG00000281449	-1.56938	0.00101	BCL2L14
Down	ENSG00000224186	-1.56704	0.00898	C5orf66
Down	ENSG00000010322	-1.56675	0.000326	NISCH
Down	ENSG00000129473	-1.56275	0.00329	BCL2L2
Down	ENSG00000002933	-1.5608	0.00316	TMEM176A
Down	ENSG00000156787	-1.553	0.0133	TBC1D31
Down	ENSG00000164951	-1.55113	0.000391	PDP1
Down	ENSG00000183281	-1.54875	0.011	PLGLB1
Down	ENSG00000184602	-1.54675	0.0178	SNN
Down	ENSG00000163743	-1.54526	2.31e-06	RCHY1
Down	ENSG00000165516	-1.5447	0.000729	KLHDC2
Down	ENSG00000197746	-1.54025	0.00119	PSAP
Down	ENSG00000168014	-1.53962	0.00965	C2CD3
Down	ENSG00000143493	-1.52938	0.027	INTS7
Down	ENSG00000197475	-1.52757	3.71e-06	ADAM3A
Down	ENSG00000106333	-1.52683	4.94e-05	PCOLCE
Down	ENSG00000266074	-1.52107	6.4e-06	BAHCC1
Down	ENSG00000130513	-1.51574	0.0261	GDF15
Down	ENSG00000124212	-1.51555	0.0053	PTGIS
Down	ENSG00000282092	-1.51506	0.000157	MED16
Down	ENSG00000109771	-1.51243	0.000102	LRP2BP
Down	ENSG00000063241	-1.509	0.00125	ISOC2
Down	ENSG00000230006	-1.50716	9.69e-05	ANKRD36BP2
Down	ENSG00000171492	-1.50617	2.25e-05	LRRC8D
Down	ENSG00000164258	-1.50153	0.0134	NDUFS4
Down	ENSG00000196115	-1.50105	1.86e-06	ADAM5
Down	ENSG00000110245	-1.49969	0.0128	APOC3
Down	ENSG00000229524	-1.49842	6.51e-05	BAG6
Down	ENSG00000126267	-1.49636	0.00148	COX6B1
Down	ENSG00000118363	-1.49329	9.31e-05	SPCS2
Down	ENSG00000127995	-1.49272	9.1e-05	CASD1
Down	ENSG00000107968	-1.48806	0.0151	MAP3K8
Down	ENSG00000141027	-1.48727	8.75e-06	NCOR1
Down	ENSG00000169474	-1.4836	0.000594	SPRR1A
Down	ENSG00000134765	-1.48243	0.000999	DSC1
Down	ENSG00000011243	-1.47878	0.017	AKAP8L
Down	ENSG00000164171	-1.47281	0.00278	ITGA2
Down	ENSG00000111728	-1.47199	0.00491	ST8SIA1
Down	ENSG00000188404	-1.46794	0.00227	SELL
Down	ENSG00000228628	-1.46724	0.000104	ATF6B
Down	ENSG00000163485	-1.46414	2.25e-06	ADORA1
Down	ENSG00000141959	-1.46266	1e-05	PFKL
Down	ENSG00000259207	-1.45809	0.00724	ITGB3
Down	ENSG00000103351	-1.45699	8.54e-05	CLUAP1
Down	ENSG00000151694	-1.45482	0.00227	ADAM17
Down	ENSG00000105198	-1.45268	0.000988	LGALS13
Down	ENSG00000081051	-1.44919	0.000131	AFP
Down	ENSG00000145192	-1.4484	0.00292	AHSG
Down	ENSG00000111731	-1.44286	0.0149	C2CD5
Down	ENSG00000285032	-1.44218	0.00166	MTMR9
Down	ENSG00000148053	-1.44178	0.000371	NTRK2
Down	ENSG00000269433	-1.44021	0.00131	OPN1MW3
Down	ENSG00000064012	-1.43147	0.000471	CASP8
Down	ENSG00000143340	-1.42792	0.000814	FAM163A
Down	ENSG00000007168	-1.42531	0.000112	PAFAH1B1
Down	ENSG00000073921	-1.42269	4.57e-06	PICALM
Down	ENSG00000031003	-1.41924	0.000293	FAM13B
Down	ENSG00000213281	-1.41894	0.0392	NRAS
Down	ENSG00000083799	-1.41777	0.000558	CYLD
Down	ENSG00000151655	-1.41767	0.000219	ITIH2
Down	ENSG00000100485	-1.41086	0.000197	SOS2
Down	ENSG00000123562	-1.41028	0.00218	MORF4L2
Down	ENSG00000113916	-1.40441	0.000581	BCL6
Down	ENSG00000146674	-1.40218	0.000605	IGFBP3
Down	ENSG00000141376	-1.39992	0.00896	BCAS3
Down	ENSG00000169031	-1.39725	0.0175	COL4A3
Down	ENSG00000134853	-1.39112	0.000954	PDGFRA
Down	ENSG00000128274	-1.3845	0.00248	A4GALT
Down	ENSG00000160801	-1.38238	0.0175	PTH1R
Down	ENSG00000149294	-1.37954	0.000534	NCAM1
Down	ENSG00000181827	-1.37846	0.0139	RFX7
Down	ENSG00000278801	-1.37473	0.0106	IGHD
Down	ENSG00000174944	-1.3735	0.00301	P2RY14
Down	ENSG00000141524	-1.36401	0.0234	TMC6
Down	ENSG00000225967	-1.3605	1.76e-05	TAP2
Down	ENSG00000244734	-1.35561	0.00037	HBB
Down	ENSG00000130856	-1.35374	0.00314	ZNF236
Down	ENSG00000122254	-1.34829	0.000575	HS3ST2
Down	ENSG00000117507	-1.3476	0.0102	FMO6P
Down	ENSG00000143870	-1.34734	0.00292	PDIA6
Down	ENSG00000164093	-1.34474	0.00567	PITX2
Down	ENSG00000121350	-1.34403	0.0136	PYROXD1
Down	ENSG00000207118	-1.34397	0.002	SNORD14D
Down	ENSG00000178691	-1.34283	0.00153	SUZ12
Down	ENSG00000119508	-1.34095	7.7e-06	NR4A3
Down	ENSG00000078246	-1.33586	0.0388	TULP3
Down	ENSG00000159720	-1.33048	0.0102	ATP6V0D1
Down	ENSG00000136271	-1.32945	0.000472	DDX56
Down	ENSG00000123352	-1.32819	0.000371	SPATS2
Down	ENSG00000276068	-1.32748	6.51e-05	NAIP
Down	ENSG00000277586	-1.32576	4.57e-06	NEFL
Down	ENSG00000105639	-1.32173	0.000314	JAK3
Down	ENSG00000142856	-1.31499	0.00178	ITGB3BP
Down	ENSG00000112561	-1.31458	0.013	TFEB
Down	ENSG00000057019	-1.31148	0.000464	DCBLD2
Down	ENSG00000112655	-1.3069	0.00556	PTK7
Down	ENSG00000276858	-1.30622	0.00921	FCAR
Down	ENSG00000170917	-1.29587	0.00628	NUDT6
Down	ENSG00000182768	-1.293	0.000139	NGRN
Down	ENSG00000153064	-1.28592	0.00148	BANK1
Down	ENSG00000109956	-1.28373	0.00977	B3GAT1
Down	ENSG00000128185	-1.28306	0.00124	DGCR6L
Down	ENSG00000155962	-1.2786	0.0177	CLIC2
Down	ENSG00000182674	-1.27835	1.6e-05	KCNB2
Down	ENSG00000198185	-1.27661	0.000686	ZNF334
Down	ENSG00000179935	-1.27618	0.00272	LINC00652
Down	ENSG00000206560	-1.27569	0.000168	ANKRD28
Down	ENSG00000213625	-1.27405	0.0138	LEPROT
Down	ENSG00000118495	-1.27174	0.00124	PLAGL1
Down	ENSG00000225980	-1.27111	3.34e-05	OR7E19P
Down	ENSG00000100095	-1.26849	0.00777	SEZ6L
Down	ENSG00000234096	-1.26483	0.0216	MOG
Down	ENSG00000166260	-1.26458	0.00076	COX11
Down	ENSG00000165240	-1.25803	0.0011	ATP7A
Down	ENSG00000106603	-1.25084	0.0159	COA1
Down	ENSG00000275779	-1.24735	0.00807	NTAN1
Down	ENSG00000196329	-1.24492	0.048	GIMAP5
Down	ENSG00000006555	-1.24351	0.000659	TTC22
Down	ENSG00000124209	-1.24301	0.0287	RAB22A
Down	ENSG00000075089	-1.24163	0.000214	ACTR6
Down	ENSG00000116752	-1.24163	0.000166	BCAS2
Down	ENSG00000152661	-1.23928	0.00984	GJA1
Down	ENSG00000262594	-1.23881	0.00558	KRTAP9-9
Down	ENSG00000164761	-1.23673	0.00628	TNFRSF11B
Down	ENSG00000138615	-1.23376	0.00254	CILP
Down	ENSG00000178104	-1.23305	0.0223	PDE4DIP
Down	ENSG00000168209	-1.23278	0.0376	DDIT4
Down	ENSG00000269791	-1.23209	0.00125	SSX4B
Down	ENSG00000104450	-1.23044	0.000999	SPAG1
Down	ENSG00000151834	-1.23007	0.00384	GABRA2
Down	ENSG00000148229	-1.22674	0.00218	POLE3
Down	ENSG00000135829	-1.22599	0.0181	DHX9
Down	ENSG00000082438	-1.22313	0.000819	COBLL1
Down	ENSG00000154380	-1.22258	0.0292	ENAH
Down	ENSG00000260089	-1.22251	0.000354	ADAM3B
Down	ENSG00000162613	-1.22203	0.0256	FUBP1
Down	ENSG00000143479	-1.21827	0.0221	DYRK3
Down	ENSG00000041982	-1.21638	0.00184	TNC
Down	ENSG00000133063	-1.21612	0.000121	CHIT1
Down	ENSG00000163611	-1.21535	0.000306	SPICE1
Down	ENSG00000112667	-1.21323	0.00324	DNPH1
Down	ENSG00000077721	-1.21219	0.0382	UBE2A
Down	ENSG00000107984	-1.21026	0.0433	DKK1
Down	ENSG00000278548	-1.20985	0.000782	ADAM18
Down	ENSG00000064666	-1.20954	0.00024	CNN2
Down	ENSG00000078114	-1.20898	0.0212	NEBL
Down	ENSG00000103769	-1.20749	0.0324	RAB11A
Down	ENSG00000133740	-1.20713	0.000168	E2F5
Down	ENSG00000196912	-1.20698	0.00047	ANKRD36B
Down	ENSG00000238105	-1.2058	0.00368	GOLGA2P5
Down	ENSG00000117174	-1.20405	0.00671	ZNHIT6
Down	ENSG00000041353	-1.20367	0.0201	RAB27B
Down	ENSG00000231991	-1.20297	0.000297	ANXA2P2
Down	ENSG00000151779	-1.20186	0.00449	NBAS
Down	ENSG00000162745	-1.20023	0.0123	OLFML2B
Down	ENSG00000282266	-1.1999	5.59e-05	ATP9B
Down	ENSG00000284361	-1.19779	0.012	MIR4745
Down	ENSG00000198793	-1.19625	0.000243	MTOR
Down	ENSG00000132840	-1.19272	0.0135	BHMT2
Down	ENSG00000133703	-1.19181	5.79e-05	KRAS
Down	ENSG00000091583	-1.19112	0.0256	APOH
Down	ENSG00000116791	-1.19062	0.0439	CRYZ
Down	ENSG00000183434	-1.18995	0.000299	TFDP3
Down	ENSG00000175390	-1.18973	0.0464	EIF3F
Down	ENSG00000100330	-1.18875	0.00556	MTMR3
Down	ENSG00000126456	-1.18714	0.0122	IRF3
Down	ENSG00000284796	-1.1821	0.0428	DCAF11
Down	ENSG00000114378	-1.18142	0.000217	HYAL1
Down	ENSG00000138769	-1.18133	0.0146	CDKL2
Down	ENSG00000005302	-1.18032	5.23e-05	MSL3
Down	ENSG00000155090	-1.17914	0.00444	KLF10
Down	ENSG00000127947	-1.17705	0.00925	PTPN12
Down	ENSG00000153234	-1.17587	0.000511	NR4A2
Down	ENSG00000177380	-1.17279	0.00541	PPFIA3
Down	ENSG00000181915	-1.17036	8.41e-05	ADO
Down	ENSG00000093217	-1.16699	0.00767	XYLB
Down	ENSG00000189367	-1.16584	0.00946	KIAA0408
Down	ENSG00000137975	-1.16209	0.0234	CLCA2
Down	ENSG00000133884	-1.1604	0.000287	DPF2
Down	ENSG00000135951	-1.15797	0.00182	TSGA10
Down	ENSG00000124702	-1.15627	0.0182	KLHDC3
Down	ENSG00000181195	-1.15592	0.00127	PENK
Down	ENSG00000067992	-1.1545	0.0205	PDK3
Down	ENSG00000101916	-1.14741	0.0145	TLR8
Down	ENSG00000165282	-1.14099	0.00429	PIGO
Down	ENSG00000260873	-1.14077	0.000771	SNTB2
Down	ENSG00000149972	-1.13405	0.00131	CNTN5
Down	ENSG00000099822	-1.1316	0.00245	HCN2
Down	ENSG00000073803	-1.13136	0.00381	MAP3K13
Down	ENSG00000139144	-1.13057	0.019	PIK3C2G
Down	ENSG00000288701	-1.12705	0.0404	PRRC2B
Down	ENSG00000141179	-1.12593	0.00501	PCTP
Down	ENSG00000086544	-1.12337	0.012	ITPKC
Down	ENSG00000264230	-1.11913	0.0012	ANXA8L1
Down	ENSG00000105186	-1.11241	0.000326	ANKRD27
Down	ENSG00000173230	-1.11136	0.0306	GOLGB1
Down	ENSG00000119711	-1.11062	0.0316	ALDH6A1
Down	ENSG00000113600	-1.1066	0.0113	C9
Down	ENSG00000188157	-1.10646	0.0442	AGRN
Down	ENSG00000070669	-1.10612	0.00418	ASNS
Down	ENSG00000101444	-1.10555	0.00832	AHCY
Down	ENSG00000100418	-1.1049	0.000665	DESI1
Down	ENSG00000112812	-1.10487	0.0288	PRSS16
Down	ENSG00000254997	-1.10429	0.0092	KRTAP5-9
Down	ENSG00000075711	-1.10351	0.0265	DLG1
Down	ENSG00000261097	-1.10239	0.0176	LINC00563
Down	ENSG00000099338	-1.09914	0.00255	CATSPERG
Down	ENSG00000165682	-1.09722	0.0375	CLEC1B
Down	ENSG00000134874	-1.09507	0.0103	DZIP1
Down	ENSG00000249915	-1.09419	0.00494	PDCD6
Down	ENSG00000068878	-1.09321	0.00933	PSME4
Down	ENSG00000063245	-1.09036	0.0145	EPN1
Down	ENSG00000141527	-1.09026	0.0142	CARD14
Down	ENSG00000244119	-1.09002	0.00704	PDCL3P4
Down	ENSG00000173581	-1.08982	0.000173	CCDC106
Down	ENSG00000066777	-1.08821	0.00585	ARFGEF1
Down	ENSG00000105677	-1.08636	0.00713	TMEM147
Down	ENSG00000128165	-1.08544	0.0241	ADM2
Down	ENSG00000137392	-1.08533	0.00396	CLPS
Down	ENSG00000165672	-1.08324	0.000285	PRDX3
Down	ENSG00000168952	-1.08128	0.00205	STXBP6
Down	ENSG00000134108	-1.08109	0.00111	ARL8B
Down	ENSG00000196663	-1.08105	0.0448	TECPR2
Down	ENSG00000163636	-1.07866	0.0358	PSMD6
Down	ENSG00000073670	-1.07699	0.00414	ADAM11
Down	ENSG00000074590	-1.07442	0.000322	NUAK1
Down	ENSG00000156096	-1.07336	0.0226	UGT2B4
Down	ENSG00000163171	-1.073	0.00078	CDC42EP3
Down	ENSG00000120690	-1.06773	0.0362	ELF1
Down	ENSG00000109184	-1.06676	0.028	DCUN1D4
Down	ENSG00000172530	-1.0663	0.0105	BANP
Down	ENSG00000124275	-1.06462	0.027	MTRR
Down	ENSG00000166197	-1.06419	0.0022	NOLC1
Down	ENSG00000105974	-1.06235	0.00254	CAV1
Down	ENSG00000067842	-1.06173	0.00946	ATP2B3
Down	ENSG00000185838	-1.05639	0.0433	GNB1L
Down	ENSG00000064419	-1.05555	0.011	TNPO3
Down	ENSG00000154678	-1.05405	0.013	PDE1C
Down	ENSG00000171763	-1.05238	0.000503	SPATA5L1
Down	ENSG00000106089	-1.05108	0.00807	STX1A
Down	ENSG00000100526	-1.04471	0.00652	CDKN3
Down	ENSG00000095059	-1.04175	0.00698	DHPS
Down	ENSG00000200656	-1.04056	0.00288	SNORA5B
Down	ENSG00000102908	-1.04004	0.000459	NFAT5
Down	ENSG00000141582	-1.03976	0.00383	CBX4
Down	ENSG00000070423	-1.03752	0.0465	RNF126
Down	ENSG00000135164	-1.03741	0.0135	DMTF1
Down	ENSG00000177910	-1.03717	0.000364	SPATA31C2
Down	ENSG00000115687	-1.02565	0.0108	PASK
Down	ENSG00000095383	-1.02232	0.000194	TBC1D2
Down	ENSG00000111224	-1.02188	0.0334	PARP11
Down	ENSG00000125337	-1.02118	0.0257	KIF25
Down	ENSG00000159147	-1.02007	0.0226	DONSON
Down	ENSG00000100348	-1.01911	0.0358	TXN2
Down	ENSG00000157916	-1.01702	0.00247	RER1
Down	ENSG00000066629	-1.01679	0.00576	EML1
Down	ENSG00000006534	-1.01464	0.000127	ALDH3B1
Down	ENSG00000074370	-1.01456	0.0031	ATP2A3
Down	ENSG00000214367	-1.01389	0.00474	HAUS3
Down	ENSG00000101365	-1.01012	0.0119	IDH3B
Down	ENSG00000147650	-1.00845	0.042	LRP12
Down	ENSG00000196352	-1.00689	9.18e-05	CD55
Down	ENSG00000163359	-1.00571	0.00551	COL6A3
Down	ENSG00000116001	-1.00554	0.0139	TIA1
Down	ENSG00000176720	-1.00491	0.0457	BOK
Down	ENSG00000004939	-1.00351	0.0142	SLC4A1
Down	ENSG00000198242	-1.00326	0.00719	RPL23A
Down	ENSG00000095970	-1.00298	0.0299	TREM2
Down	ENSG00000068971	-1.00187	0.00227	PPP2R5B

## Sheet: Potential targets of VTE
Name of the compound	Target
beta-Sitosterol	HMGCR
beta-Sitosterol	CYP51A1
beta-Sitosterol	AR
beta-Sitosterol	NPC1L1
beta-Sitosterol	NR1H3
beta-Sitosterol	CYP17A1
beta-Sitosterol	RORC
beta-Sitosterol	CYP19A1
beta-Sitosterol	ESR2
beta-Sitosterol	ESR1
beta-Sitosterol	SHBG
beta-Sitosterol	SREBF2
beta-Sitosterol	CYP2C19
beta-Sitosterol	SLC6A2
beta-Sitosterol	BCHE
beta-Sitosterol	RORA
beta-Sitosterol	PTPN1
beta-Sitosterol	SERPINA6
beta-Sitosterol	SLC6A4
beta-Sitosterol	G6PD
beta-Sitosterol	NR1I3
beta-Sitosterol	CHRM2
beta-Sitosterol	ACHE
beta-Sitosterol	VDR
beta-Sitosterol	CES2
beta-Sitosterol	NR1H2
beta-Sitosterol	CDC25A
beta-Sitosterol	PTGER1
beta-Sitosterol	PTGER2
beta-Sitosterol	HSD11B1
beta-Sitosterol	DHCR7
beta-Sitosterol	GLRA1
beta-Sitosterol	PPARD
beta-Sitosterol	SQLE
beta-Sitosterol	PTPN6
beta-Sitosterol	FDFT1
beta-Sitosterol	NOS2
beta-Sitosterol	NR3C1
beta-Sitosterol	CDC25B
beta-Sitosterol	SHH
beta-Sitosterol	UGT2B7
beta-Sitosterol	HSD11B2
beta-Sitosterol	DRD2
beta-Sitosterol	POLB
beta-Sitosterol	PREP
beta-Sitosterol	TBXAS1
beta-Sitosterol	PTGER4
beta-Sitosterol	IDO1
beta-Sitosterol	MDM4
beta-Sitosterol	CCR1
beta-Sitosterol	MDM2
beta-Sitosterol	SIGMAR1
beta-Sitosterol	CHRM4
beta-Sitosterol	ATP12A
beta-Sitosterol	PTGIR
beta-Sitosterol	PRKCG
beta-Sitosterol	PRKCD
beta-Sitosterol	PRKCB
beta-Sitosterol	PRKCE
beta-Sitosterol	PRKCQ
beta-Sitosterol	DHCR7
beta-Sitosterol	EBP
beta-Sitosterol	FABP4
beta-Sitosterol	FABP3
beta-Sitosterol	FABP5
beta-Sitosterol	FABP1
beta-Sitosterol	PTGES
beta-Sitosterol	PTPN2
beta-Sitosterol	ADORA3
beta-Sitosterol	MAPK3
beta-Sitosterol	PTPN11
beta-Sitosterol	AKR1B10
beta-Sitosterol	KCNA5
beta-Sitosterol	ACACB
beta-Sitosterol	PTPRF
beta-Sitosterol	PLA2G1B
beta-Sitosterol	ACP1
beta-Sitosterol	BACE1
beta-Sitosterol	HTR2B
beta-Sitosterol	PTAFR
beta-Sitosterol	GRM2
beta-Sitosterol	SCD
beta-Sitosterol	BACE2
beta-Sitosterol	MGLL
beta-Sitosterol	PRKCH
beta-Sitosterol	TACR1
beta-Sitosterol	PPARA
beta-Sitosterol	F2R
beta-Sitosterol	ALK
beta-Sitosterol	IGF1R
beta-Sitosterol	SRC
beta-Sitosterol	KDR
beta-Sitosterol	AGTR1
beta-Sitosterol	TOP2A
beta-Sitosterol	AVPR2
beta-Sitosterol	AVPR1A
beta-Sitosterol	MTNR1A
beta-Sitosterol	MTNR1B
beta-Sitosterol	CHRM5
beta-Sitosterol	IL6ST
beta-Sitosterol	MAPK14
Daucosterol	IL2
Daucosterol	STAT3
Daucosterol	S1PR3
Daucosterol	S1PR1
Daucosterol	PSEN2
Daucosterol	PSENEN
Daucosterol	NCSTN
Daucosterol	APH1A
Daucosterol	PSEN1
Daucosterol	APH1B
Daucosterol	S1PR5
Daucosterol	S1PR4
Daucosterol	RBP4
Daucosterol	PTAFR
Daucosterol	PFKFB3
Daucosterol	FLT1
Daucosterol	MET
Daucosterol	PPM1B
Daucosterol	PPP1CC
Daucosterol	PPP2CA
Daucosterol	PPP2R5A
Daucosterol	ALOX5
Daucosterol	HSD11B2
Daucosterol	VCP
Daucosterol	PTPN1
Daucosterol	MAOA
Daucosterol	ADORA1
Daucosterol	ADORA2B
Daucosterol	ADORA3
Daucosterol	MAPK14
Daucosterol	CDC25B
Daucosterol	ACHE
Daucosterol	HPGD
Daucosterol	CXCR3
Daucosterol	DRD4
Daucosterol	PPARA
Daucosterol	GPR119
Daucosterol	JAK2
Daucosterol	HDAC6
Daucosterol	ACACB
Daucosterol	PTPN2
Daucosterol	ACP1
Daucosterol	CSF1R
Daucosterol	CHRM4
Daucosterol	CHRM5
Daucosterol	CHRM2
Daucosterol	CHRM1
Daucosterol	CHRM3
Daucosterol	TYRO3
Daucosterol	SCD
Daucosterol	NPC1L1
Daucosterol	CYP2C9
Daucosterol	CYP3A4
Daucosterol	CYP2C19
Daucosterol	BCL2L1
Daucosterol	MMP13
Daucosterol	MMP1
Daucosterol	ADAM17
Daucosterol	ADRB2
Daucosterol	ADRB1
Daucosterol	ADRB3
Daucosterol	RORC
Daucosterol	BRD4
Daucosterol	HDAC3
Daucosterol	HDAC1
Daucosterol	HSD11B1
Daucosterol	ITGAL
Daucosterol	ICAM1
Daucosterol	ITGB2
Daucosterol	PLK1
Daucosterol	FASN
Daucosterol	PDK1
Daucosterol	HSP90AA1
Daucosterol	CCR5
Daucosterol	TYMS
Daucosterol	VEGFA
Daucosterol	FGF1
Daucosterol	FGF2
Daucosterol	HPSE
Daucosterol	CA1
Daucosterol	REN
Daucosterol	HDAC2
Daucosterol	MDM2
Daucosterol	ATP1A1
Daucosterol	PTPN11
Daucosterol	EPHX2
Daucosterol	HTR4
Daucosterol	NPC1
Daucosterol	ERBB2
Daucosterol	EGFR
Daucosterol	HTR1A
Daucosterol	SLC6A4
Daucosterol	CTSL
Daucosterol	POLA1
Daucosterol	MAP2K1
Daucosterol	MCL1
Daucosterol	SCN5A
Daucosterol	PDE4B
Daucosterol	PLA2G4A
Daucosterol	SCN9A
Daucosterol	BACE1
Daucosterol	PRF1
Daucosterol	KIT
Daucosterol	FLT3
Daucosterol	AURKB
Daucosterol	AURKA
Daucosterol	PIM1
Heptacosane	SHBG
Heptacosane	SPHK2
Heptacosane	GLS
Heptacosane	ACHE
Heptacosane	EPHX2
Heptacosane	ENPP2
Heptacosane	BDKRB2
Heptacosane	HDAC1
Heptacosane	TRPV1
Heptacosane	PPARA
Heptacosane	HDAC4
Heptacosane	HRH3
Heptacosane	CES1
Heptacosane	CES2
Heptacosane	DNM1
Heptacosane	NAAA
Heptacosane	TRPM8
Heptacosane	SLC22A2
Heptacosane	SLC47A1
Heptacosane	GRIN1
Heptacosane	GRIN2A
Heptacosane	GRIN1
Heptacosane	CA2
Heptacosane	CA1
Heptacosane	SIGMAR1
Heptacosane	CA4
Gigantol	CALM1
Gigantol	CYP19A1
Gigantol	ALOX15
Gigantol	ALOX12
Gigantol	NR3C1
Gigantol	TTR
Gigantol	IGF1R
Gigantol	HMGCR
Gigantol	ESR1
Gigantol	ESR2
Gigantol	MMP1
Gigantol	TYR
Gigantol	HTR2A
Gigantol	HTR1A
Gigantol	TUBB1
Gigantol	PIK3CG
Gigantol	ALPL
Gigantol	GCGR
Gigantol	RET
Gigantol	TRPM8
Gigantol	RPS6KB1
Gigantol	AURKA
Gigantol	AURKB
Gigantol	CDK2
Gigantol	CDK1
Gigantol	CDK4
Gigantol	CAPN1
Gigantol	QPCT
Gigantol	CHEK1
Gigantol	WEE1
Gigantol	HSP90AA1
Gigantol	CLK1
Gigantol	HSD17B14
Gigantol	INSR
Gigantol	ADORA2B
Gigantol	LNPEP
Gigantol	RPS6KA3
Gigantol	DPP4
Gigantol	PTPN1
Gigantol	EGLN1
Gigantol	NEK1
Gigantol	DYRK1A
Gigantol	TGFBR1
Gigantol	DYRK1B
Gigantol	ALOX5
Gigantol	NOX4
Gigantol	DRD2
Gigantol	HSD17B1
Gigantol	CDK5R1
Gigantol	CDK5
Gigantol	CYP24A1
Gigantol	PLA2G7
Gigantol	PSEN2
Gigantol	PSENEN
Gigantol	NCSTN
Gigantol	APH1A
Gigantol	PSEN1
Gigantol	APH1B
Gigantol	HSP90AB1
Gigantol	PTGS2
Gigantol	ABL1
Gigantol	PRKCA
Gigantol	ERBB2
Gigantol	HDAC6
Gigantol	ALPG
Gigantol	PLAA
Gigantol	MAPKAPK2
Gigantol	PARP1
Gigantol	MMP3
Gigantol	MMP7
Gigantol	MMP8
Gigantol	PIM1
Gigantol	EPHA2
Gigantol	YES1
Gigantol	BLK
Gigantol	MAPK8
Gigantol	SYK
Gigantol	CSK
Gigantol	PLK1
Gigantol	EPHB2
Gigantol	BMX
Gigantol	LYN
Gigantol	EPHA5
Gigantol	EPHA4
Gigantol	CXCR1
Gigantol	TXK
Gigantol	FGR
Gigantol	PAK4
Gigantol	EPHA6
Gigantol	PTK6
Gigantol	EPHB3
Gigantol	EPHA3
Gigantol	BTK
Gigantol	TYRO3
Gigantol	COQ8B
Gigantol	EPHA1
Gigantol	FLT4
Gigantol	FLT3
Gigantol	PDGFRA
Gigantol	MYLK
Gigantol	BRAF
Gigantol	NCOR1
Gigantol	HDAC3
Gigantol	PRKCG
Gigantol	MAP2K2
Gigantol	HSD17B3
Gigantol	CDC25A
Gallic acid	CA2
Gallic acid	CA7
Gallic acid	CA1
Gallic acid	CA3
Gallic acid	CA6
Gallic acid	CA12
Gallic acid	CA14
Gallic acid	CA9
Gallic acid	FUT7
Gallic acid	CA4
Gallic acid	CA5B
Gallic acid	CA5A
Gallic acid	CA13
Gallic acid	SQLE
Gallic acid	LDHA
Gallic acid	LDHB
Gallic acid	TTR
Gallic acid	IGF1R
Gallic acid	ALK
Gallic acid	SERPINE1
Gallic acid	ESR2
Gallic acid	BCL2L1
Gallic acid	GPR35
Gallic acid	COMT
Gallic acid	TPMT
Gallic acid	AKR1C3
Gallic acid	ALB
Gallic acid	TYR
Gallic acid	DAO
Gallic acid	AURKB
Gallic acid	SRC
Gallic acid	PTK2
Gallic acid	KDR
Gallic acid	MET
Gallic acid	NEK2
Gallic acid	AXL
Gallic acid	SRD5A2
Gallic acid	AKR1C2
Gallic acid	AKR1C1
Gallic acid	FYN
Gallic acid	LCK
Gallic acid	CNR2
Gallic acid	POLA1
Gallic acid	POLB
Gallic acid	ESR1
Gallic acid	ERN1
Gallic acid	PARP1
Gallic acid	MVD
Gallic acid	TUBB1
Gallic acid	FASN
Gallic acid	TYMS
Gallic acid	MCL1
Gallic acid	MAOB
Gallic acid	CDK2
Gallic acid	ELANE
Gallic acid	MAOA
Gallic acid	ADRA2A
Gallic acid	ADRA2C
Gallic acid	ADRA2B
Gallic acid	ADRB2
Gallic acid	ADRB1
Gallic acid	DRD2
Gallic acid	ADRA1A
Gallic acid	RARG
Gallic acid	RARB
Gallic acid	DYRK1A
Gallic acid	CLK1
Gallic acid	DYRK1B
Gallic acid	CRHR1
Gallic acid	DRD3
Gallic acid	PTPN1
Gallic acid	PTGS2
Gallic acid	ACHE
Gallic acid	PLA2G4B
Gallic acid	GRM2
Gallic acid	KDM4E
Gallic acid	EGFR
Gallic acid	KDM4A
Gallic acid	DPP4
Gallic acid	STS
Gallic acid	ALDH5A1
Gallic acid	ABAT
Gallic acid	CNR1
Gallic acid	KDM3A
Gallic acid	KDM6B
Gallic acid	FTO
Gallic acid	KDM4C
Gallic acid	BCL2
Gallic acid	ADRA1D
Gallic acid	OPRM1
Gallic acid	HSD17B1
Gallic acid	SLC29A1
Gallic acid	IDO1
Gallic acid	CYP19A1
Gallic acid	PTGS1
Gallic acid	RXRB
Gallic acid	RXRG
Gallic acid	RXRA
Gallic acid	FOLH1
Gallic acid	HTR3A
Stigmasterol	CYP51A1
Stigmasterol	HMGCR
Stigmasterol	NR1H3
Stigmasterol	NPC1L1
Stigmasterol	CYP17A1
Stigmasterol	AR
Stigmasterol	SREBF2
Stigmasterol	CYP19A1
Stigmasterol	RORC
Stigmasterol	ESR1
Stigmasterol	ESR2
Stigmasterol	SHBG
Stigmasterol	SLC6A2
Stigmasterol	SERPINA6
Stigmasterol	PTPN1
Stigmasterol	CHRM2
Stigmasterol	RORA
Stigmasterol	BCHE
Stigmasterol	SLC6A4
Stigmasterol	ACHE
Stigmasterol	CYP2C19
Stigmasterol	G6PD
Stigmasterol	CDC25A
Stigmasterol	CES2
Stigmasterol	NR1H2
Stigmasterol	VDR
Stigmasterol	PTGER1
Stigmasterol	PTGER2
Stigmasterol	HSD11B1
Stigmasterol	PPARD
Stigmasterol	GLRA1
Stigmasterol	SQLE
Stigmasterol	NR1I3
Stigmasterol	DHCR7
Stigmasterol	PTPN6
Stigmasterol	NR3C1
Stigmasterol	TBXAS1
Stigmasterol	GCGR
Stigmasterol	NOS2
Stigmasterol	HSD11B2
Stigmasterol	POLB
Stigmasterol	PREP
Stigmasterol	MDM4
Stigmasterol	MDM2
Stigmasterol	DRD2
Stigmasterol	PTPN2
Stigmasterol	PTGER4
Stigmasterol	IDO1
Stigmasterol	ATP12A
Stigmasterol	CCR1
Stigmasterol	SIGMAR1
Stigmasterol	PTGES
Stigmasterol	PTGIR
Stigmasterol	AVPR1A
Stigmasterol	PRKCD
Stigmasterol	DHCR7 EBP
Stigmasterol	FABP4
Stigmasterol	FABP3
Stigmasterol	FABP5
Stigmasterol	FABP1
Stigmasterol	MGLL
Stigmasterol	CDC25B
Stigmasterol	MAPK3
Stigmasterol	PTPN11
Stigmasterol	AKR1B10
Stigmasterol	CHRM4
Stigmasterol	CNR1
Stigmasterol	TACR1
Stigmasterol	CYP11B1
Stigmasterol	CYP11B2
Stigmasterol	CYP3A4
Stigmasterol	PTPRF
Stigmasterol	PLA2G1B
Stigmasterol	ACP1
Stigmasterol	BACE2
Stigmasterol	MAPK14
Stigmasterol	APP
Stigmasterol	IL6ST
Stigmasterol	SCD
Stigmasterol	ACACB
Stigmasterol	CHRM1
Stigmasterol	C5AR1
Stigmasterol	CHRM3
Stigmasterol	OPRL1
Stigmasterol	OPRM1
Stigmasterol	PRKCG
Stigmasterol	PRKCE
Stigmasterol	PRKCQ
Stigmasterol	GABBR1
Stigmasterol	OXTR
Stigmasterol	HTR2B
Stigmasterol	PTAFR
Stigmasterol	GRM2
Stigmasterol	IGF1R
Stigmasterol	SRC
Stigmasterol	KDR
Stigmasterol	F11
Stigmasterol	NPY2R
Stigmasterol	ALK
Stigmasterol	TOP2A
1-Octacosanol	TRPM8
1-Octacosanol	CA2
1-Octacosanol	CA1
1-Octacosanol	CA4
1-Octacosanol	AR
1-Octacosanol	ESR1
1-Octacosanol	ESR2
1-Octacosanol	SHBG
1-Octacosanol	CDC25A
1-Octacosanol	CDC25B
1-Octacosanol	NR1I3
1-Octacosanol	NR1H4
1-Octacosanol	UGT2B7
1-Octacosanol	GPBAR1
1-Octacosanol	SHH
1-Octacosanol	HSD11B1
1-Octacosanol	NPC1L1
1-Octacosanol	DPP4
1-Octacosanol	SELP
1-Octacosanol	FABP4
1-Octacosanol	PPARA
1-Octacosanol	NR1H3
1-Octacosanol	FABP3
1-Octacosanol	FABP5
1-Octacosanol	PPARD
1-Octacosanol	SPHK1
1-Octacosanol	FFAR1
1-Octacosanol	FABP2
1-Octacosanol	POLA1
1-Octacosanol	PRKCA
1-Octacosanol	PRKCE
1-Octacosanol	EPHX2
1-Octacosanol	CYP19A1
1-Octacosanol	SERPINA6
1-Octacosanol	HSD17B3
1-Octacosanol	G6PD
1-Octacosanol	GABBR1
1-Octacosanol	PLA2G2A
1-Octacosanol	CNR1
1-Octacosanol	CNR2
1-Octacosanol	PLD1
1-Octacosanol	SLC22A6
1-Octacosanol	VDR
1-Octacosanol	GABRA2
1-Octacosanol	GABRB2
1-Octacosanol	GABRG2
1-Octacosanol	AKR1B10
1-Octacosanol	CYP51A1
1-Octacosanol	ENPP2
1-Octacosanol	PDCD4
1-Octacosanol	DRD2
1-Octacosanol	DRD4
1-Octacosanol	HTR2A
1-Octacosanol	DRD3
1-Octacosanol	MMP3
1-Octacosanol	MMP2
1-Octacosanol	MMP7
1-Octacosanol	ACHE
1-Octacosanol	PLA2G5
1-Octacosanol	PLA2G10
1-Octacosanol	BCL2
1-Octacosanol	AURKB
1-Octacosanol	AURKA
1-Octacosanol	BCHE
1-Octacosanol	KDM2A
1-Octacosanol	PHF8
1-Octacosanol	KDM5C
1-Octacosanol	PTGER2
1-Octacosanol	PTGFR
1-Octacosanol	FNTA
1-Octacosanol	FNTB
1-Octacosanol	PTGS1
1-Octacosanol	HSD11B2
1-Octacosanol	HAO1
1-Octacosanol	POLB
1-Octacosanol	PLG
1-Octacosanol	PTPN1
1-Octacosanol	FUCA1
1-Octacosanol	GSTK1
1-Octacosanol	LTA4H
Dihydroconiferyl dihydro-p-coumarate	SHBG
Dihydroconiferyl dihydro-p-coumarate	MAP2K1
Dihydroconiferyl dihydro-p-coumarate	LYPLA1
Dihydroconiferyl dihydro-p-coumarate	LYPLA2
Dihydroconiferyl dihydro-p-coumarate	EPHB4
Dihydroconiferyl dihydro-p-coumarate	ALOX5
Dihydroconiferyl dihydro-p-coumarate	SLC6A2
Dihydroconiferyl dihydro-p-coumarate	RAF1
Dihydroconiferyl dihydro-p-coumarate	BRAF
Dihydroconiferyl dihydro-p-coumarate	CYP19A1
Dihydroconiferyl dihydro-p-coumarate	HTR1A
Dihydroconiferyl dihydro-p-coumarate	MET
Dihydroconiferyl dihydro-p-coumarate	PDK1
Dihydroconiferyl dihydro-p-coumarate	HSD17B1
Dihydroconiferyl dihydro-p-coumarate	ALOX15
Dihydroconiferyl dihydro-p-coumarate	EGFR
Dihydroconiferyl dihydro-p-coumarate	MTOR
Dihydroconiferyl dihydro-p-coumarate	CDK2
Dihydroconiferyl dihydro-p-coumarate	CDK4
Dihydroconiferyl dihydro-p-coumarate	TLR9
Dihydroconiferyl dihydro-p-coumarate	HSD17B2
Dihydroconiferyl dihydro-p-coumarate	SYK
Dihydroconiferyl dihydro-p-coumarate	BACE1
Dihydroconiferyl dihydro-p-coumarate	SLC6A3
Dihydroconiferyl dihydro-p-coumarate	AURKA
Dihydroconiferyl dihydro-p-coumarate	HSP90AA1
Dihydroconiferyl dihydro-p-coumarate	TYMS
Dihydroconiferyl dihydro-p-coumarate	WEE1
Dihydroconiferyl dihydro-p-coumarate	LCK
Dihydroconiferyl dihydro-p-coumarate	ERBB2
Dihydroconiferyl dihydro-p-coumarate	PNMT
Dihydroconiferyl dihydro-p-coumarate	ESR1
Dihydroconiferyl dihydro-p-coumarate	ESR2
Dihydroconiferyl dihydro-p-coumarate	CHEK1
Dihydroconiferyl dihydro-p-coumarate	DYRK1B
Dihydroconiferyl dihydro-p-coumarate	CLK1
Dihydroconiferyl dihydro-p-coumarate	VCP
Dihydroconiferyl dihydro-p-coumarate	ABL1
Dihydroconiferyl dihydro-p-coumarate	EPHA2
Dihydroconiferyl dihydro-p-coumarate	EPHB2
Dihydroconiferyl dihydro-p-coumarate	EPHA5
Dihydroconiferyl dihydro-p-coumarate	EPHA4
Dihydroconiferyl dihydro-p-coumarate	EPHA8
Dihydroconiferyl dihydro-p-coumarate	HSP90AB1
Dihydroconiferyl dihydro-p-coumarate	EPHA7
Dihydroconiferyl dihydro-p-coumarate	EPHB3
Dihydroconiferyl dihydro-p-coumarate	EPHA3
Dihydroconiferyl dihydro-p-coumarate	DNM1
Dihydroconiferyl dihydro-p-coumarate	EPHB1
Dihydroconiferyl dihydro-p-coumarate	EPHA1
Dihydroconiferyl dihydro-p-coumarate	CDK9
Dihydroconiferyl dihydro-p-coumarate	CCNT1
Dihydroconiferyl dihydro-p-coumarate	DYRK1A
Dihydroconiferyl dihydro-p-coumarate	CCKBR
Dihydroconiferyl dihydro-p-coumarate	CCNA2
Dihydroconiferyl dihydro-p-coumarate	CDK2
Dihydroconiferyl dihydro-p-coumarate	CDK1
Dihydroconiferyl dihydro-p-coumarate	CDK5
Dihydroconiferyl dihydro-p-coumarate	CLK4
Dihydroconiferyl dihydro-p-coumarate	CLK2
Dihydroconiferyl dihydro-p-coumarate	CLK3
Dihydroconiferyl dihydro-p-coumarate	DYRK2
Dihydroconiferyl dihydro-p-coumarate	DYRK3
Dihydroconiferyl dihydro-p-coumarate	ROCK2
Dihydroconiferyl dihydro-p-coumarate	PRKCZ
Dihydroconiferyl dihydro-p-coumarate	FYN
Dihydroconiferyl dihydro-p-coumarate	FLT3
Dihydroconiferyl dihydro-p-coumarate	PDE7A
Dihydroconiferyl dihydro-p-coumarate	ANPEP
Dihydroconiferyl dihydro-p-coumarate	PLK1
Dihydroconiferyl dihydro-p-coumarate	DUSP3
Dihydroconiferyl dihydro-p-coumarate	INSR
Dihydroconiferyl dihydro-p-coumarate	SERPINE1
Dihydroconiferyl dihydro-p-coumarate	CALCRL
Dihydroconiferyl dihydro-p-coumarate	CAPN1
Dihydroconiferyl dihydro-p-coumarate	TRAP1
Dihydroconiferyl dihydro-p-coumarate	HSP90B1
Dihydroconiferyl dihydro-p-coumarate	CDK1
Dihydroconiferyl dihydro-p-coumarate	CCNB1
Dihydroconiferyl dihydro-p-coumarate	CCNE1
Dihydroconiferyl dihydro-p-coumarate	CDK2
Dihydroconiferyl dihydro-p-coumarate	MAPKAPK2
Dihydroconiferyl dihydro-p-coumarate	CCNE1
Dihydroconiferyl dihydro-p-coumarate	CDK3
Dihydroconiferyl dihydro-p-coumarate	ATM
Dihydroconiferyl dihydro-p-coumarate	GRK2
Dihydroconiferyl dihydro-p-coumarate	NPY5R
Dihydroconiferyl dihydro-p-coumarate	ATR
Dihydroconiferyl dihydro-p-coumarate	CDC25C
Dihydroconiferyl dihydro-p-coumarate	CDC25A
Dihydroconiferyl dihydro-p-coumarate	KCNA5
Dihydroconiferyl dihydro-p-coumarate	CDC25B
Dihydroconiferyl dihydro-p-coumarate	CYP1A2
Dihydroconiferyl dihydro-p-coumarate	YES1
Dihydroconiferyl dihydro-p-coumarate	BLK
Dihydroconiferyl dihydro-p-coumarate	APP
Dihydroconiferyl dihydro-p-coumarate	CSK
Dihydroconiferyl dihydro-p-coumarate	BMX
Dihydroconiferyl dihydro-p-coumarate	LYN
Dihydroconiferyl dihydro-p-coumarate	TXK
Dihydroconiferyl dihydro-p-coumarate	FGR
Dihydroconiferyl dihydro-p-coumarate	EPHA6
Dihydroconiferyl dihydro-p-coumarate	PTK6
Dihydroconiferyl dihydro-p-coumarate	BTK
Dihydroconiferyl dihydro-p-coumarate	TYRO3
Methyl Linoleate	FABP4
Methyl Linoleate	FABP3
Methyl Linoleate	PTGS1
Methyl Linoleate	PPARG
Methyl Linoleate	HSD11B1
Methyl Linoleate	CNR1
Methyl Linoleate	FFAR1
Methyl Linoleate	FAAH
Methyl Linoleate	PTGS2
Methyl Linoleate	CYP19A1
Methyl Linoleate	FABP5
Methyl Linoleate	FABP1
Methyl Linoleate	CYP17A1
Methyl Linoleate	PPARA
Methyl Linoleate	PPARD
Methyl Linoleate	PTPN1
Methyl Linoleate	CES2
Methyl Linoleate	CNR2
Methyl Linoleate	SCD
Methyl Linoleate	NR1H3
Methyl Linoleate	NOS2
Methyl Linoleate	PTGES
Methyl Linoleate	HRH3
Methyl Linoleate	TNKS
Methyl Linoleate	ALOX5
Methyl Linoleate	NPY5R
Methyl Linoleate	CYP11B1
Methyl Linoleate	CYP11B2
Methyl Linoleate	OPRD1
Methyl Linoleate	HRH4
Methyl Linoleate	SLC6A9
Methyl Linoleate	GABRB3
Methyl Linoleate	GABRG2
Methyl Linoleate	GABRA3
Methyl Linoleate	GABRA1
Methyl Linoleate	GABRA5
Methyl Linoleate	GABRA2
Methyl Linoleate	HTR6
Methyl Linoleate	GCGR
Methyl Linoleate	HTR2A
Methyl Linoleate	MAPK14
Methyl Linoleate	GCK
Methyl Linoleate	QPCT
Methyl Linoleate	IMPDH2
Methyl Linoleate	HTR2C
Methyl Linoleate	GPR119
Methyl Linoleate	LIMK2
Methyl Linoleate	AURKB
Methyl Linoleate	SLC9A1
Methyl Linoleate	JAK2
Methyl Linoleate	ROCK2
Methyl Linoleate	ASAH1
Methyl Linoleate	CACNA2D1
Methyl Linoleate	CDC7
Methyl Linoleate	TRPV1
Methyl Linoleate	CRHR1
Methyl Linoleate	GRIN1
Methyl Linoleate	GRIN2B
Methyl Linoleate	CALCRL
Methyl Linoleate	PFKFB3
Methyl Linoleate	ALOX5AP
Methyl Linoleate	EPHB4
Methyl Linoleate	AR
Methyl Linoleate	TOP2A
Methyl Linoleate	TBXAS1
Methyl Linoleate	PSEN2
Methyl Linoleate	PSENEN
Methyl Linoleate	NCSTN
Methyl Linoleate	APH1A
Methyl Linoleate	PSEN1
Methyl Linoleate	APH1B
Methyl Linoleate	SRC
Methyl Linoleate	CSF1R
Methyl Linoleate	ABL1
Methyl Linoleate	GRIN2B
Methyl Linoleate	RARA
Methyl Linoleate	YES1
Methyl Linoleate	LCK
Methyl Linoleate	SCN9A
Methyl Linoleate	MCL1
Methyl Linoleate	RORC
Methyl Linoleate	OPRM1
Methyl Linoleate	CD38
Methyl Linoleate	EPHX1
Methyl Linoleate	KIF11
Methyl Linoleate	LYPLA1
Methyl Linoleate	CASR
Methyl Linoleate	LYPLA2
Methyl Linoleate	KDR
Methyl Linoleate	BRPF1
Methyl Linoleate	CALCRL
Methyl Linoleate	RAMP1
Methyl Linoleate	CTSK
Methyl Linoleate	MET
Methyl Linoleate	BCL2
Methyl Linoleate	CHRNA4
Methyl Linoleate	CHRNB2
Methyl Linoleate	CHRNA7
Methyl Linoleate	CYP26A1
Methyl Linoleate	KIT
Methyl Linoleate	MTNR1A
Methyl Linoleate	MTNR1B
Methyl Linoleate	TERT
Methyl Linoleate	HSD17B2
Methyl Linoleate	PTPRF
Methyl Linoleate	ADRA2A
Methyl Linoleate	ADRA2C
Methyl Linoleate	MAOB
Methyl Linoleate	CSNK1D
Methyl Linoleate	P2RX7
Syringaldehyde	ERN1
Syringaldehyde	CA2
Syringaldehyde	CA7
Syringaldehyde	CA3
Syringaldehyde	CA6
Syringaldehyde	CA14
Syringaldehyde	CA5A
Syringaldehyde	CA1
Syringaldehyde	CA12
Syringaldehyde	CA9
Syringaldehyde	ACHE
Syringaldehyde	TTR
Syringaldehyde	CA4
Syringaldehyde	ERCC5
Syringaldehyde	FEN1
Syringaldehyde	TUBB1
Syringaldehyde	HMGCR
Syringaldehyde	FUT7
Syringaldehyde	CA5B
Syringaldehyde	CA13
Syringaldehyde	AKR1C3
Syringaldehyde	PTK2B
Syringaldehyde	KDM4C
Syringaldehyde	TNNC1
Syringaldehyde	TNNT2
Syringaldehyde	TNNI3
Syringaldehyde	ST14
Syringaldehyde	PLAU
Syringaldehyde	TYR
Syringaldehyde	POLA1
Syringaldehyde	POLB
Syringaldehyde	COMT
Syringaldehyde	RPS6KA3
Syringaldehyde	TPMT
Syringaldehyde	PLK3
Syringaldehyde	BTK
Syringaldehyde	DHODH
Syringaldehyde	SQLE
Syringaldehyde	SERPINE1
Syringaldehyde	KCNMA1
Syringaldehyde	MCL1
Syringaldehyde	CTSB
Syringaldehyde	HTR2A
Syringaldehyde	METAP2
Syringaldehyde	ERBB2
Syringaldehyde	MAPK14
Syringaldehyde	CYP2C9
Syringaldehyde	MAPK1
Syringaldehyde	EGLN1
Syringaldehyde	TUBB3
Syringaldehyde	ABCB1
Syringaldehyde	TBXAS1
Syringaldehyde	MAOB
Syringaldehyde	CES1
Syringaldehyde	CES2
Syringaldehyde	RNASEH1
Syringaldehyde	ESR1
Syringaldehyde	ESR2
Syringaldehyde	PARP1
Syringaldehyde	ABCG2
Syringaldehyde	BCL2
Syringaldehyde	ELANE
Syringaldehyde	MTNR1A
Syringaldehyde	FASN
Syringaldehyde	CYP1B1
Syringaldehyde	SLC22A12
Syringaldehyde	MAP2K1
Syringaldehyde	ADORA3
Syringaldehyde	MAPK3
Syringaldehyde	F2
Syringaldehyde	AR
Syringaldehyde	AHR
Syringaldehyde	IGF1R
Syringaldehyde	ALK
Syringaldehyde	BAD
Syringaldehyde	PSMB5
Syringaldehyde	CALM1
Syringaldehyde	CNR1
Syringaldehyde	CNR2
Syringaldehyde	CYP19A1
Syringaldehyde	SRD5A2
Syringaldehyde	ALDH1A1
Syringaldehyde	SLC29A1
Syringaldehyde	GRM2
Syringaldehyde	CTSD
Syringaldehyde	MCHR1
Syringaldehyde	AKR1B1
Syringaldehyde	DYRK1A
Syringaldehyde	PDE4D
Syringaldehyde	ALB
Syringaldehyde	STS
Syringaldehyde	CLK1
Syringaldehyde	DYRK1B
Syringaldehyde	MAOA
Syringaldehyde	CYP1A1
Syringaldehyde	LDHA
Syringaldehyde	LDHB
Syringaldehyde	APP
Syringaldehyde	ROCK2
Syringaldehyde	SLC6A3
Syringaldehyde	SYK
Syringaldehyde	SLC6A4
Vanillin	ERN1
Vanillin	CA2
Vanillin	CA7
Vanillin	CA1
Vanillin	CA12
Vanillin	CA14
Vanillin	CA9
Vanillin	CA4
Vanillin	CA3
Vanillin	CA6
Vanillin	CA5A
Vanillin	CDC25B
Vanillin	PTPRC
Vanillin	EP300
Vanillin	TTR
Vanillin	NAT1
Vanillin	ALPG
Vanillin	PLAA
Vanillin	AKR1C3
Vanillin	MMP1
Vanillin	MB
Vanillin	PIM1
Vanillin	HDAC3
Vanillin	ACE
Vanillin	ACHE
Vanillin	FUT7
Vanillin	CA5B
Vanillin	PDE5A
Vanillin	PTPN22
Vanillin	KCNMA1
Vanillin	DUSP1
Vanillin	FYN
Vanillin	LCK
Vanillin	PIK3CD
Vanillin	PRKDC
Vanillin	PIK3CG
Vanillin	CISD1
Vanillin	VCAM1
Vanillin	SLC9A1
Vanillin	TPMT
Vanillin	COMT
Vanillin	CHRNA7
Vanillin	IMPDH2
Vanillin	MPO
Vanillin	MMP9
Vanillin	MMP2
Vanillin	MKNK1
Vanillin	MAOB
Vanillin	ASF1A
Vanillin	TUBB1
Vanillin	IDO1
Vanillin	GRM5
Vanillin	HDAC6
Vanillin	ALPL
Vanillin	TYMS
Vanillin	HCAR2
Vanillin	MMP8
Vanillin	MMP3
Vanillin	PIK3CA
Vanillin	ADCY5
Vanillin	DAO
Vanillin	CTSL
Vanillin	PIM3
Vanillin	AOC3
Vanillin	MAPK9
Vanillin	MME
Vanillin	HMOX1
Vanillin	PRKD1
Vanillin	PRKD2
Vanillin	TGM2
Vanillin	PARP1
Vanillin	BCHE
Vanillin	SERPINE1
Vanillin	FBP1
Vanillin	CNR1
Vanillin	CNR2
Vanillin	POLA1
Vanillin	POLB
Vanillin	MCL1
Vanillin	HDAC8
Vanillin	METAP1
Vanillin	LRRK2
Vanillin	KDM5C
Vanillin	KDM4B
Vanillin	KDM5B
Vanillin	KDM4A
Vanillin	CHRM1
Vanillin	SRD5A2
Vanillin	ALDH1A1
Vanillin	CES1
Vanillin	HDAC5
Vanillin	HDAC7
Vanillin	MAPK1
Vanillin	CTSV
Vanillin	ALB
Vanillin	HMGCR
Vanillin	PTGES
Vanillin	ABL1
Vanillin	DAPK3
Vanillin	SRC
Vanillin	ERN1
Vanillin	CA2
Vanillin	CA7
Vanillin	CA3
Vanillin	CA6
Vanillin	CA14
Vanillin	CA5A
Vanillin	CA1
Vanillin	CA12
Vanillin	CA9
Vanillin	ACHE
Vanillin	TTR
Vanillin	CA4
Vanillin	ERCC5
Vanillin	FEN1
Vanillin	TUBB1
Vanillin	HMGCR
Vanillin	FUT7
Vanillin	CA5B
Vanillin	CA13
Vanillin	AKR1C3
Vanillin	PTK2B
Vanillin	KDM4C
Vanillin	TNNC1
Vanillin	TNNT2
Vanillin	TNNI3
Vanillin	ST14
Vanillin	PLAU
Vanillin	TYR
Vanillin	POLA1
Vanillin	POLB
Vanillin	COMT
Vanillin	RPS6KA3
Vanillin	TPMT
Vanillin	PLK3
Vanillin	BTK
Vanillin	DHODH
Vanillin	SQLE
Vanillin	SERPINE1
Vanillin	KCNMA1
Vanillin	MCL1
Vanillin	CTSB
Vanillin	HTR2A
Vanillin	METAP2
Vanillin	ERBB2
Vanillin	MAPK14
Vanillin	CYP2C9
Vanillin	MAPK1
Vanillin	EGLN1
Vanillin	TUBB3
Vanillin	ABCB1
Vanillin	TBXAS1
Vanillin	MAOB
Vanillin	CES1
Vanillin	CES2
Vanillin	RNASEH1
Vanillin	ESR1
Vanillin	ESR2
Vanillin	PARP1
Vanillin	ABCG2
Vanillin	BCL2
Vanillin	ELANE
Vanillin	MTNR1A
Vanillin	FASN
Vanillin	CYP1B1
Vanillin	SLC22A12
Vanillin	MAP2K1
Vanillin	ADORA3
Vanillin	MAPK3
Vanillin	F2
Vanillin	AR
Vanillin	AHR
Vanillin	IGF1R
Vanillin	ALK
Vanillin	BAD
Vanillin	PSMB5
Vanillin	CALM1
Vanillin	CNR1
Vanillin	CNR2
Vanillin	CYP19A1
Vanillin	SRD5A2
Vanillin	ALDH1A1
Vanillin	SLC29A1
Vanillin	GRM2
Vanillin	CTSD
Vanillin	MCHR1
Vanillin	AKR1B1
Vanillin	DYRK1A
Vanillin	PDE4D
Vanillin	ALB
Vanillin	STS
Vanillin	CLK1
Vanillin	DYRK1B
Vanillin	MAOA
Vanillin	CYP1A1
Vanillin	LDHA
Vanillin	LDHB
Vanillin	APP
Vanillin	ROCK2
Vanillin	SLC6A3
Vanillin	SYK
Vanillin	SLC6A4
Vanillin	ERN1
Vanillin	CA2
Vanillin	CA7
Vanillin	CA1
Vanillin	CA12
Vanillin	CA14
Vanillin	CA9
Vanillin	CA4
Vanillin	CA3
Vanillin	CA6
Vanillin	CA5A
Vanillin	CDC25B
Vanillin	PTPRC
Vanillin	EP300
Vanillin	TTR
Vanillin	NAT1
Vanillin	ALPG
Vanillin	PLAA
Vanillin	AKR1C3
Vanillin	MMP1
Vanillin	MB
Vanillin	PIM1
Vanillin	HDAC3
Vanillin	ACE
Vanillin	ACHE
Vanillin	FUT7
Vanillin	CA5B
Vanillin	PDE5A
Vanillin	PTPN22
Vanillin	KCNMA1
Vanillin	DUSP1
Vanillin	FYN
Vanillin	LCK
Vanillin	PIK3CD
Vanillin	PRKDC
Vanillin	PIK3CG
Vanillin	CISD1
Vanillin	VCAM1
Vanillin	SLC9A1
Vanillin	TPMT
Vanillin	COMT
Vanillin	CHRNA7
Vanillin	IMPDH2
Vanillin	MPO
Vanillin	MMP9
Vanillin	MMP2
Vanillin	MKNK1
Vanillin	MAOB
Vanillin	ASF1A
Vanillin	TUBB1
Vanillin	IDO1
Vanillin	GRM5
Vanillin	HDAC6
Vanillin	ALPL
Vanillin	TYMS
Vanillin	HCAR2
Vanillin	MMP8
Vanillin	MMP3
Vanillin	PIK3CA
Vanillin	ADCY5
Vanillin	DAO
Vanillin	CTSL
Vanillin	PIM3
Vanillin	AOC3
Vanillin	MAPK9
Vanillin	MME
Vanillin	HMOX1
Vanillin	PRKD1
Vanillin	PRKD2
Vanillin	TGM2
Vanillin	PARP1
Vanillin	BCHE
Vanillin	SERPINE1
Vanillin	FBP1
Vanillin	CNR1
Vanillin	CNR2
Vanillin	POLA1
Vanillin	POLB
Vanillin	MCL1
Vanillin	HDAC8
Vanillin	METAP1
Vanillin	LRRK2
Vanillin	KDM5C
Vanillin	KDM4B
Vanillin	KDM5B
Vanillin	KDM4A
Vanillin	CHRM1
Vanillin	SRD5A2
Vanillin	ALDH1A1
Vanillin	CES1
Vanillin	HDAC5
Vanillin	HDAC7
Vanillin	MAPK1
Vanillin	CTSV
Vanillin	ALB
Vanillin	HMGCR
Vanillin	PTGES
Vanillin	ABL1
Vanillin	DAPK3
Vanillin	SRC
Tessalatin	ESR1
Tessalatin	ESR2
Tessalatin	DYRK1A
Tessalatin	CLK1
Tessalatin	DYRK1B
Tessalatin	DUSP3
Tessalatin	MMP9
Tessalatin	MMP1
Tessalatin	MMP2
Tessalatin	MAOB
Tessalatin	RAF1
Tessalatin	BRAF
Tessalatin	CDK5
Tessalatin	CHEK1
Tessalatin	WEE1
Tessalatin	ALOX12
Tessalatin	SRC
Tessalatin	GCGR
Tessalatin	AURKB
Tessalatin	ALOX15
Tessalatin	CDK2
Tessalatin	CDK1
Tessalatin	CDK4
Tessalatin	AURKA
Tessalatin	SIGMAR1
Tessalatin	EGFR
Tessalatin	GSK3B
Tessalatin	HDAC6
Tessalatin	LNPEP
Tessalatin	HDAC8
Tessalatin	PIK3CG
Tessalatin	HSD17B2
Tessalatin	HSD17B1
Tessalatin	DCTPP1
Tessalatin	NOX4
Tessalatin	MAPKAPK2
Tessalatin	PARP1
Tessalatin	ELANE
Tessalatin	SERPINE1
Tessalatin	CCNB3
Tessalatin	CCNB2
Tessalatin	CDK1
Tessalatin	CCNB1
Tessalatin	PIM1
Tessalatin	PIM2
Tessalatin	HSD17B3
Tessalatin	CNR1
Tessalatin	CNR2
Tessalatin	MAP2K1
Tessalatin	NEK1
Tessalatin	MAOA
Tessalatin	PNMT
Tessalatin	MME
Tessalatin	ALPG
Tessalatin	PLAA
Tessalatin	STS
Tessalatin	IGF1R
Tessalatin	HSP90AB1
Tessalatin	SHBG
Tessalatin	ANPEP
Tessalatin	ALOX5
Tessalatin	ALB
Tessalatin	RPS6KA5
Tessalatin	CDC25C
Tessalatin	CDC25A
Tessalatin	CDC25B
Tessalatin	TNKS2
Tessalatin	TNKS
Tessalatin	RPS6KA3
Tessalatin	TAAR1
Tessalatin	CA14
Tessalatin	CA13
Tessalatin	ERBB2
Tessalatin	HDAC1
Tessalatin	HDAC2
Tessalatin	HDAC4
Tessalatin	ABL1
Tessalatin	MET
Tessalatin	HSP90AA1
Tessalatin	HSD11B1
Tessalatin	CCNE2
Tessalatin	CDK2
Tessalatin	GSK3A
Tessalatin	TTR
Tessalatin	ROCK1
Tessalatin	CDK5
Tessalatin	CFTR
Tessalatin	PRKACA
Tessalatin	ALK
Tessalatin	JAK2
Tessalatin	PRKCA
Tessalatin	MAPK1
Tessalatin	QDPR
Tessalatin	YWHAG
Tessalatin	TYMS
Tessalatin	PTGS2
Tessalatin	TKT
Tessalatin	HTT
Tessalatin	TYR
Tessalatin	PLA2G2A
Tessalatin	TRPV1
Tessalatin	VDR
Tessalatin	EPHB4
Gamma-Sitosterol	HMGCR
Gamma-Sitosterol	CYP51A1
Gamma-Sitosterol	AR
Gamma-Sitosterol	NPC1L1
Gamma-Sitosterol	NR1H3
Gamma-Sitosterol	CYP17A1
Gamma-Sitosterol	RORC
Gamma-Sitosterol	CYP19A1
Gamma-Sitosterol	ESR2
Gamma-Sitosterol	ESR1
Gamma-Sitosterol	SHBG
Gamma-Sitosterol	SREBF2
Gamma-Sitosterol	CYP2C19
Gamma-Sitosterol	SLC6A2
Gamma-Sitosterol	BCHE
Gamma-Sitosterol	RORA
Gamma-Sitosterol	PTPN1
Gamma-Sitosterol	SERPINA6
Gamma-Sitosterol	SLC6A4
Gamma-Sitosterol	G6PD
Gamma-Sitosterol	NR1I3
Gamma-Sitosterol	CHRM2
Gamma-Sitosterol	ACHE
Gamma-Sitosterol	VDR
Gamma-Sitosterol	CES2
Gamma-Sitosterol	NR1H2
Gamma-Sitosterol	CDC25A
Gamma-Sitosterol	PTGER1
Gamma-Sitosterol	PTGER2
Gamma-Sitosterol	HSD11B1
Gamma-Sitosterol	DHCR7
Gamma-Sitosterol	GLRA1
Gamma-Sitosterol	PPARD
Gamma-Sitosterol	SQLE
Gamma-Sitosterol	PTPN6
Gamma-Sitosterol	FDFT1
Gamma-Sitosterol	NOS2
Gamma-Sitosterol	NR3C1
Gamma-Sitosterol	CDC25B
Gamma-Sitosterol	SHH
Gamma-Sitosterol	UGT2B7
Gamma-Sitosterol	HSD11B2
Gamma-Sitosterol	DRD2
Gamma-Sitosterol	POLB
Gamma-Sitosterol	PREP
Gamma-Sitosterol	TBXAS1
Gamma-Sitosterol	PTGER4
Gamma-Sitosterol	IDO1
Gamma-Sitosterol	MDM4
Gamma-Sitosterol	CCR1
Gamma-Sitosterol	MDM2
Gamma-Sitosterol	SIGMAR1
Gamma-Sitosterol	CHRM4
Gamma-Sitosterol	ATP12A
Gamma-Sitosterol	PTGIR
Gamma-Sitosterol	PRKCG
Gamma-Sitosterol	PRKCD
Gamma-Sitosterol	PRKCB
Gamma-Sitosterol	PRKCE
Gamma-Sitosterol	PRKCQ
Gamma-Sitosterol	DHCR7
Gamma-Sitosterol	FABP4
Gamma-Sitosterol	FABP3
Gamma-Sitosterol	FABP5
Gamma-Sitosterol	FABP1
Gamma-Sitosterol	PTGES
Gamma-Sitosterol	PTPN2
Gamma-Sitosterol	ADORA3
Gamma-Sitosterol	MAPK3
Gamma-Sitosterol	PTPN11
Gamma-Sitosterol	AKR1B10
Gamma-Sitosterol	KCNA5
Gamma-Sitosterol	ACACB
Gamma-Sitosterol	PTPRF
Gamma-Sitosterol	PLA2G1B
Gamma-Sitosterol	ACP1
Gamma-Sitosterol	BACE1
Gamma-Sitosterol	HTR2B
Gamma-Sitosterol	PTAFR
Gamma-Sitosterol	GRM2
Gamma-Sitosterol	SCD
Gamma-Sitosterol	BACE2
Gamma-Sitosterol	MGLL
Gamma-Sitosterol	PRKCH
Gamma-Sitosterol	TACR1
Gamma-Sitosterol	PPARA
Gamma-Sitosterol	F2R
Gamma-Sitosterol	ALK
Gamma-Sitosterol	IGF1R
Gamma-Sitosterol	SRC
Gamma-Sitosterol	KDR
Gamma-Sitosterol	AGTR1
Gamma-Sitosterol	TOP2A
Gamma-Sitosterol	AVPR2
Gamma-Sitosterol	AVPR1A
Gamma-Sitosterol	MTNR1A
Gamma-Sitosterol	MTNR1B
Gamma-Sitosterol	CHRM5
Gamma-Sitosterol	IL6ST
Gamma-Sitosterol	MAPK14
